# Supplementary material for: Genomic and transcriptomic differences in community acquired methicillin resistant Staphylococcus aureus USA300 and USA400 strains
Source: BMC Genomics. 2014 Dec 19;15:1145. doi: 10.1186/1471-2164-15-1145 (PMC4630920; doi:10.1186/1471-2164-15-1145)
Supplement: Supplementary file 1 — Additional file 1: Table S1: Gene unique to USA300 lineage compared to USA400 isolates by PanGenome analysis by PanOct. (XLS 75 KB) [file 12864_2014_7077_MOESM1_ESM.xls]

## Sheet: core 300 genes
Protein Name	10243	10329	1135	11578	1185	13205	2145	5319	9376	9549	9636	9750	ca11	ntsa10	staph923	ntsa03	staph649	11506	2674	q2352
polysaccharide biosynthesis domain protein	GSA810243_1502	GSA810329_2182	GSA81135_2156	GSA811578_1804	GSA81185_2250	GSA813205_1198	GSA82145_0262	GSA85319_2787	GSA89376_0369	GSA89549_1549	GSA89636_2148		GSA8CA11_0573	SAUSA300_A0165	STAPH923_1779
conserved hypothetical protein	GSA810243_1642	GSA810329_2733	GSA81135_2010	GSA811578_1944	GSA81185_2034	GSA813205_1058	GSA82145_0119	GSA85319_2647	GSA89376_0937	GSA89549_2774	GSA89636_2289	GSA89750_1106	GSA8CA11_0432	SAUSA300_A0306
toxin-antitoxin system, antitoxin component, Xre domain protein	GSA810243_0102	GSA810329_1950	GSA81135_0081	GSA811578_2594	GSA81185_0734		GSA82145_0363	GSA85319_1515	GSA89376_0862	GSA89549_1836	GSA89636_0942	GSA89750_2857	GSA8CA11_0944	SAUSA300_A1258	STAPH923_0872
conserved hypothetical protein	GSA810243_0098	GSA810329_1954	GSA81135_0077	GSA811578_2598	GSA81185_0730	GSA813205_1565	GSA82145_0359	GSA85319_1511	GSA89376_0857	GSA89549_1832	GSA89636_0946		GSA8CA11_0940	SAUSA300_A1262	STAPH923_0868
conserved hypothetical protein	GSA810243_0096	GSA810329_1956	GSA81135_0075	GSA811578_2600	GSA81185_0728	GSA813205_1563	GSA82145_0357	GSA85319_1509	GSA89376_0855	GSA89549_1830	GSA89636_0948		GSA8CA11_0938	SAUSA300_A1264	STAPH923_0866
conserved hypothetical protein	GSA810243_0624	GSA810329_0894	GSA81135_0190	GSA811578_0759	GSA81185_1573	GSA813205_2413	GSA82145_2436	GSA85319_1010	GSA89376_2295	GSA89549_2173	GSA89636_0495		GSA8CA11_0054	SAUSA300_A1441	STAPH923_0314
PF10655 family protein	GSA810243_0680	GSA810329_0749	GSA81135_0258	GSA811578_0817	GSA81185_1629	GSA813205_2471	GSA82145_2496	GSA85319_0953	GSA89376_2359	GSA89549_2113	GSA89636_0553		GSA8CA11_0111	SAUSA300_A1497	STAPH923_2843
conserved hypothetical protein	GSA810243_0685	GSA810329_2037	GSA81135_2982	GSA811578_1641	GSA81185_1634	GSA813205_0936	GSA82145_2500	GSA85319_0948	GSA89376_2363	GSA89549_2108	GSA89636_0558	GSA89750_2838	GSA8CA11_0116	SAUSA300_A1501
transporter domain protein	GSA810243_2199	GSA810329_1069	GSA81135_0892	GSA811578_2824	GSA81185_2399	GSA813205_1867	GSA82145_1605	GSA85319_1410	GSA89376_2412	GSA89549_2293	GSA89636_2877		GSA8CA11_1856	SAUSA300_A1798	STAPH923_2648
conserved hypothetical protein	GSA810243_2777	GSA810329_2702	GSA81135_1355	GSA811578_2683	GSA81185_1483	GSA813205_2688	GSA82145_2830	GSA85319_2263	GSA89376_2774	GSA89549_2934	GSA89636_1055	GSA89750_3526	GSA8CA11_2529	SAUSA300_A2792
transposase	GSA810243_2799	GSA810329_2707	GSA81135_2826	GSA811578_2686	GSA81185_2358	GSA813205_2697	GSA82145_2862	GSA85319_2310	GSA89376_2782	GSA89549_0091	GSA89636_2655	GSA89750_3496	GSA8CA11_2711		STAPH923_2903
chemotaxis-inhibiting protein CHIPS	GSA810243_2608	GSA810329_2057	GSA81135_2775	GSA811578_0073		GSA813205_0176	GSA82145_2596	GSA85319_0110		GSA89549_2248	GSA89636_0105	GSA89750_1104		SAUSA300_A2020	STAPH923_1722
PF11166 family protein	GSA810243_2602	GSA810329_2063	GSA81135_2781	GSA811578_0067		GSA813205_0182	GSA82145_2603	GSA85319_0116		GSA89549_2254	GSA89636_0098	GSA89750_0100		SAUSA300_A2026	STAPH923_1728
phage tail tape measure protein, TP901 family	GSA810243_2597	GSA810329_2068	GSA81135_2786	GSA811578_0062		GSA813205_0187	GSA82145_2608	GSA85319_0121		GSA89549_2259	GSA89636_0093	GSA89750_1883		SAUSA300_A2031	STAPH923_1733
conserved hypothetical protein	GSA810243_2596	GSA810329_2069	GSA81135_2789	GSA811578_0061		GSA813205_0190	GSA82145_2609	GSA85319_0122		GSA89549_2260	GSA89636_0092	GSA89750_1884		SAUSA300_A2032	STAPH923_1735
conserved hypothetical protein	GSA810243_2595	GSA810329_2070	GSA81135_2790	GSA811578_0060		GSA813205_0191	GSA82145_2610	GSA85319_0123		GSA89549_2261	GSA89636_0091	GSA89750_1885		SAUSA300_A2033	STAPH923_1736
bacterial Ig-like domain, group 2 protein	GSA810243_2594	GSA810329_2071	GSA81135_2791	GSA811578_0059		GSA813205_0192	GSA82145_2611	GSA85319_0124		GSA89549_2262	GSA89636_0090	GSA89750_1886		SAUSA300_A2034	STAPH923_1737
phage major tail protein, phi13 family	GSA810243_2593	GSA810329_2072	GSA81135_2792	GSA811578_0058		GSA813205_0193	GSA82145_2612	GSA85319_0125		GSA89549_2263	GSA89636_0089	GSA89750_1887		SAUSA300_A2035	STAPH923_1738
bacteriophage protein, PF04883 family	GSA810243_2592	GSA810329_2073	GSA81135_2793	GSA811578_0057		GSA813205_0194	GSA82145_2613	GSA85319_0126		GSA89549_2264	GSA89636_0088	GSA89750_2478		SAUSA300_A2036	STAPH923_1739
phage head-tail joining protein	GSA810243_2591	GSA810329_2074	GSA81135_2794	GSA811578_0056		GSA813205_0195	GSA82145_2614	GSA85319_0127		GSA89549_2265	GSA89636_0087	GSA89750_2477		SAUSA300_A2037	STAPH923_1740
Phage gp6-like head-tail connector protein	GSA810243_2590	GSA810329_2075	GSA81135_2795	GSA811578_0055		GSA813205_0196	GSA82145_2615	GSA85319_0128		GSA89549_2266	GSA89636_0086	GSA89750_2476		SAUSA300_A2038	STAPH923_1741
conserved hypothetical protein	GSA810243_2589	GSA810329_2076	GSA81135_2796	GSA811578_0054		GSA813205_0197	GSA82145_2616	GSA85319_0129		GSA89549_2267	GSA89636_0085	GSA89750_2475		SAUSA300_A2039	STAPH923_1742
phage capsid family protein	GSA810243_2588	GSA810329_2077	GSA81135_2797	GSA811578_0053		GSA813205_0198	GSA82145_2617	GSA85319_0130		GSA89549_2268	GSA89636_0084	GSA89750_2474		SAUSA300_A2040	STAPH923_1743
ATP-dependent Clp endopeptidase, proteolytic subunit ClpP	GSA810243_2587	GSA810329_2078	GSA81135_2798	GSA811578_0052		GSA813205_0199	GSA82145_2618	GSA85319_0131		GSA89549_2269	GSA89636_0083	GSA89750_2573		SAUSA300_A2041	STAPH923_1744
phage portal protein, HK97 family	GSA810243_2586	GSA810329_2079	GSA81135_2799	GSA811578_0051		GSA813205_0200	GSA82145_2619	GSA85319_0132		GSA89549_2270	GSA89636_0082	GSA89750_2571		SAUSA300_A2042	STAPH923_1745
putative phage terminase, large subunit	GSA810243_2585	GSA810329_2080	GSA81135_2800	GSA811578_0050		GSA813205_0201	GSA82145_2620	GSA85319_0133		GSA89549_2271	GSA89636_0081	GSA89750_2570		SAUSA300_A2043	STAPH923_1746
conserved hypothetical protein	GSA810243_2584	GSA810329_2081	GSA81135_2801	GSA811578_0049		GSA813205_0202	GSA82145_2621	GSA85319_0134		GSA89549_2272	GSA89636_0080	GSA89750_2569		SAUSA300_A2044	STAPH923_1747
HNH endonuclease domain protein	GSA810243_2583	GSA810329_2082	GSA81135_2802	GSA811578_0048		GSA813205_0203	GSA82145_2622	GSA85319_0135		GSA89549_2273	GSA89636_0079	GSA89750_2568		SAUSA300_A2045	STAPH923_1748
phage transcriptional regulator, RinA family	GSA810243_2582	GSA810329_2083	GSA81135_2803	GSA811578_0047		GSA813205_0204	GSA82145_2623	GSA85319_0136		GSA89549_2274	GSA89636_0078	GSA89750_2567		SAUSA300_A2046	STAPH923_1749
conserved hypothetical protein	GSA810243_2579	GSA810329_2086	GSA81135_2806	GSA811578_0044	GSA81185_0279	GSA813205_0207	GSA82145_2626	GSA85319_0139		GSA89549_2277	GSA89636_0075	GSA89750_2564		SAUSA300_A2049	STAPH923_1752
PF07129 family protein	GSA810243_2578	GSA810329_2087	GSA81135_2807	GSA811578_0043	GSA81185_0280	GSA813205_0208	GSA82145_2627	GSA85319_0140		GSA89549_2278	GSA89636_0074	GSA89750_2563		SAUSA300_A2050	STAPH923_1753
dUTP diphosphatase	GSA810243_2576	GSA810329_2089	GSA81135_2809	GSA811578_0041		GSA813205_0210	GSA82145_2629	GSA85319_0142		GSA89549_2280	GSA89636_0072	GSA89750_2561		SAUSA300_A2052	STAPH923_1755
conserved hypothetical protein	GSA810243_2575	GSA810329_2090	GSA81135_2810	GSA811578_0040		GSA813205_0211	GSA82145_2630	GSA85319_0143		GSA89549_2281	GSA89636_0071	GSA89750_3517		SAUSA300_A2053	STAPH923_1756
PF06260 family protein	GSA810243_2574	GSA810329_2091	GSA81135_2811	GSA811578_0039	GSA81185_0286	GSA813205_0212	GSA82145_2631	GSA85319_0144		GSA89549_2282	GSA89636_0070	GSA89750_3516		SAUSA300_A2054	STAPH923_1757
conserved hypothetical protein	GSA810243_2573	GSA810329_2092	GSA81135_2812	GSA811578_0038		GSA813205_0213	GSA82145_2632	GSA85319_0145		GSA89549_2283	GSA89636_0069	GSA89750_3442		SAUSA300_A2055	STAPH923_1758
conserved hypothetical protein	GSA810243_2572	GSA810329_2093	GSA81135_2813	GSA811578_0037	GSA81185_0287	GSA813205_0214	GSA82145_2633	GSA85319_0146		GSA89549_2284	GSA89636_0068	GSA89750_3441		SAUSA300_A2056	STAPH923_1759
PF10655 family protein	GSA810243_2562	GSA810329_2103	GSA81135_2823	GSA811578_0027		GSA813205_0225	GSA82145_2643	GSA85319_0156		GSA89549_0738	GSA89636_0058	GSA89750_3191		SAUSA300_A2066	STAPH923_1647
conserved hypothetical protein	GSA810243_2558						GSA82145_2646	GSA85319_0160		GSA89549_0741	GSA89636_0054	GSA89750_3194		SAUSA300_A2068	STAPH923_2876
conserved hypothetical protein	GSA810243_2559							GSA85319_0159			GSA89636_0055			SAUSA300_A2069
phage antirepressor protein KilAC domain protein	GSA810243_2557	GSA810329_0190	GSA81135_2201	GSA811578_0322	GSA81185_0302	GSA813205_2049	GSA82145_2167	GSA85319_0161		GSA89549_1089	GSA89636_0053	GSA89750_1833		SAUSA300_A2070	STAPH923_2462
conserved hypothetical protein	GSA810243_2556	GSA810329_0189	GSA81135_2202	GSA811578_0323		GSA813205_2048	GSA82145_2168	GSA85319_0162		GSA89549_1090	GSA89636_0052	GSA89750_1832		SAUSA300_A2071	STAPH923_2463
DNA-binding helix-turn-helix protein	GSA810243_2555	GSA810329_0188	GSA81135_2203	GSA811578_0324		GSA813205_2047	GSA82145_2169	GSA85319_0163		GSA89549_1091	GSA89636_0051	GSA89750_2809		SAUSA300_A2072	STAPH923_2464
peptidase S24-like protein	GSA810243_2554	GSA810329_0187	GSA81135_2204	GSA811578_0325		GSA813205_2046	GSA82145_2170	GSA85319_0164		GSA89549_1092	GSA89636_0050	GSA89750_2810		SAUSA300_A2073	STAPH923_2465
exonuclease	GSA810243_2553	GSA810329_0186	GSA81135_2205	GSA811578_0326		GSA813205_2045	GSA82145_2171	GSA85319_0165		GSA89549_1093	GSA89636_0049	GSA89750_2811		SAUSA300_A2074	STAPH923_2466
conserved hypothetical protein	GSA810243_2552	GSA810329_0185	GSA81135_2206	GSA811578_0327			GSA82145_2172	GSA85319_0166		GSA89549_1094	GSA89636_0048	GSA89750_2813		SAUSA300_A2075
toxin-antitoxin system, toxin component, MazF family	GSA810243_2550	GSA810329_0183	GSA81135_2208	GSA811578_0329		GSA813205_2043	GSA82145_2174	GSA85319_0168		GSA89549_1096	GSA89636_0046	GSA89750_2815		SAUSA300_A2077	STAPH923_2468
		Strain Name	SRA Submission
		2277	SRX032296
		2818	SRX031659
		2278	SRX031670
		2282	SRX031671
		3577	SRX031674
		5612	SRX031672
		6939	SRX031673
		2275	SRX032329
		2279	SRX032330
		2280	SRX032331
		2283	SRX032332
		2819	SRX032338
		7210	SRX032297
		2276	SRX032346
		5892	SRX031677
		7211	SRX031658
		9066	SRX032345
		649	SRX026443
		11506	SRX026318
		1135	SRX026317
		10329	SRX026315
		5319	SRX026314
		3572	SRX026313
		Q2355	SRX026312
		2145	SRX026311
		10243	SRX026310
		Q2286	SRX026309
		ca05	SRX026308
		COLVA	SRX025946
		5343	SRX025945
		9636	SRX025944
		13205	SRX025943
		11578	SRX025942
		9730	SRX025941
		VRS1	SRX025940
		9750	SRX025939
		VRS3	SRX025938
		VRS2	SRX025937
		Q2352	SRX025931
		923	SRX025930
		Ca11	SRX025929
		2674	SRX025928
		9376	SRX025927
		9549	SRX025926
		1185	SRX025925
