# Supplementary material for: Genomic and transcriptomic differences in community acquired methicillin resistant Staphylococcus aureus USA300 and USA400 strains
Source: BMC Genomics. 2014 Dec 19;15:1145. doi: 10.1186/1471-2164-15-1145 (PMC4630920; doi:10.1186/1471-2164-15-1145)
Supplement: Supplementary file 2 — Additional file 2: Table S2: Gene unique to USA400 lineage compared to USA300 isolates by PanGenome analysis by PanOct. (XLS 35 KB) [file 12864_2014_7077_MOESM2_ESM.xls]

## Sheet: core 400 genes
Protein Name	ntsa03	staph649	11506	2674	q2352	10243	10329	1135	11578	1185	13205	2145	5319	9376	9549	9636	9750	ca11	ntsa10	staph923
domain	NT03SA0054	STAPH649_2522	GSA11506_3004	GSA2674_0526	GSAQ2352_0694
integrase core domain protein	NT03SA0055	STAPH649_0673	GSA11506_3003	GSA2674_0525	GSAQ2352_0695
enterotoxin type H	NT03SA0056	STAPH649_1991	GSA11506_3002	GSA2674_0524	GSAQ2352_0697
acetyltransferase, GNAT family	NT03SA0057	STAPH649_1990	GSA11506_3000	GSA2674_0523	GSAQ2352_0698
conserved hypothetical protein	NT03SA0078	STAPH649_0038	GSA11506_2975	GSA2674_0499	GSAQ2352_1101
conserved hypothetical protein	NT03SA0079	STAPH649_0037	GSA11506_2974	GSA2674_0498	GSAQ2352_1100
conserved hypothetical protein	NT03SA0080	STAPH649_0036	GSA11506_2973	GSA2674_0497	GSAQ2352_1099
conserved hypothetical protein	NT03SA0137	STAPH649_0120	GSA11506_2825	GSA2674_0438	GSAQ2352_0676
putative membrane protein	NT03SA0138	STAPH649_0119	GSA11506_2824	GSA2674_0437	GSAQ2352_0675
conserved hypothetical protein	NT03SA0139	STAPH649_0117	GSA11506_2823	GSA2674_0436	GSAQ2352_0674
polysaccharide biosynthesis protein	NT03SA0140	STAPH649_0116	GSA11506_2822	GSA2674_0435	GSAQ2352_0673
conserved hypothetical protein	NT03SA0175	STAPH649_0076	GSA11506_0257	GSA2674_0400	GSAQ2352_0722
RND family efflux transporter, MFP component	NT03SA0176	STAPH649_0075	GSA11506_0256	GSA2674_0399	GSAQ2352_0721
ABC transporter, ATP-binding protein	NT03SA0177	STAPH649_0074	GSA11506_0255	GSA2674_0398	GSAQ2352_0720
efflux ABC transporter, permease protein	NT03SA0178	STAPH649_0073	GSA11506_0254	GSA2674_0397	GSAQ2352_0718
conserved hypothetical protein	NT03SA0179	STAPH649_0072	GSA11506_0253	GSA2674_0396	GSAQ2352_0717
putative membrane protein	NT03SA0180	STAPH649_0071	GSA11506_0252	GSA2674_0395	GSAQ2352_0716
putative membrane protein	NT03SA0181	STAPH649_0070	GSA11506_0251	GSA2674_0394	GSAQ2352_0715
ABC transporter, ATP-binding protein	NT03SA0182	STAPH649_0069	GSA11506_0250	GSA2674_0393	GSAQ2352_3054
Abi-like protein	NT03SA0370	STAPH649_1741	GSA11506_0924	GSA2674_1015	GSAQ2352_0073
conserved hypothetical protein	NT03SA0371	STAPH649_1740	GSA11506_0925	GSA2674_1016	GSAQ2352_0072
conserved hypothetical protein	NT03SA0373	STAPH649_1738	GSA11506_0926	GSA2674_1017	GSAQ2352_0071
conserved hypothetical protein	NT03SA0375	STAPH649_1736	GSA11506_0928	GSA2674_1019	GSAQ2352_0069
PF03235 family protein	NT03SA0376	STAPH649_1735	GSA11506_0929	GSA2674_1020	GSAQ2352_0068
conserved hypothetical protein	NT03SA0377	STAPH649_1734	GSA11506_0931	GSA2674_1021	GSAQ2352_0066
conserved hypothetical protein	NT03SA0378	STAPH649_1733	GSA11506_0093	GSA2674_1022	GSAQ2352_0065
PF11208 family protein	NT03SA0380	STAPH649_1731	GSA11506_0091	GSA2674_1024	GSAQ2352_0063
PF04463 family protein	NT03SA0381	STAPH649_1730	GSA11506_0090	GSA2674_1025	GSAQ2352_0062
NYN domain protein	NT03SA0382	STAPH649_1729	GSA11506_0089	GSA2674_1026	GSAQ2352_0061
conserved hypothetical protein	NT03SA0770	STAPH649_0974	GSA11506_0957	GSA2674_2320	GSAQ2352_1908
site-specific recombinase, phage integrase family	NT03SA0771	STAPH649_0973	GSA11506_0956	GSA2674_2319	GSAQ2352_1909
DNA-binding helix-turn-helix protein	NT03SA0772	STAPH649_0972	GSA11506_0955	GSA2674_2318	GSAQ2352_2478
DNA-binding helix-turn-helix protein	NT03SA0773	STAPH649_0971	GSA11506_0954	GSA2674_2317	GSAQ2352_2479
pathogenicity island protein	NT03SA0774	STAPH649_0970	GSA11506_0953	GSA2674_2316	GSAQ2352_2480
pathogenicity island family protein	NT03SA0775	STAPH649_0969	GSA11506_0952	GSA2674_2315	GSAQ2352_2481
hypothetical protein	NT03SA0782	STAPH649_0961	GSA11506_0945	GSA2674_2308	GSAQ2352_2154
conserved hypothetical protein	NT03SA1230	STAPH649_1697	GSA11506_1974	GSA2674_1597	GSAQ2352_2902
conserved hypothetical protein	NT03SA1231	STAPH649_1695	GSA11506_0994	GSA2674_1596	GSAQ2352_2901
conserved hypothetical protein	NT03SA1232	STAPH649_1696	GSA11506_0993	GSA2674_1595	GSAQ2352_2900
conserved hypothetical protein	NT03SA1233	STAPH649_1673	GSA11506_0992	GSA2674_1594	GSAQ2352_2899
conserved hypothetical protein	NT03SA1297	STAPH649_0356	GSA11506_1639	GSA2674_1529	GSAQ2352_1877
sugar-specific transcriptional regulator, TrmB domain protein	NT03SA1464	STAPH649_0680	GSA11506_2634	GSA2674_1327	GSAQ2352_0328
conserved hypothetical protein	NT03SA1467	STAPH649_1012	GSA11506_2637	GSA2674_1330	GSAQ2352_0324
enterotoxin type A	NT03SA1960	STAPH649_1157	GSA11506_2242	GSA2674_0543	GSAQ2352_0951
conserved hypothetical protein	NT03SA1997	STAPH649_0783	GSA11506_1932	GSA2674_0581	GSAQ2352_2323
conserved hypothetical protein	NT03SA1998	STAPH649_0782	GSA11506_1933	GSA2674_0582	GSAQ2352_2324
conserved hypothetical protein	NT03SA1999	STAPH649_0781	GSA11506_1934	GSA2674_0583	GSAQ2352_2325
conserved hypothetical protein	NT03SA2001	STAPH649_0779	GSA11506_1937	GSA2674_0585	GSAQ2352_2327
conserved hypothetical protein	NT03SA2002	STAPH649_0778	GSA11506_1938	GSA2674_0586	GSAQ2352_2328
peptidase S24-like protein	NT03SA2004	STAPH649_0777	GSA11506_1939	GSA2674_0588	GSAQ2352_2329
conserved hypothetical protein	NT03SA2143	STAPH649_2808	GSA11506_0904	GSA2674_1132	GSAQ2352_0635
secretory antigen SsaA	NT03SA2291	STAPH649_1891	GSA11506_0749	GSA2674_0210	GSAQ2352_2346
transporter, major facilitator family protein	NT03SA2363	STAPH649_1920	GSA11506_0226	GSA2674_1763	GSAQ2352_0599
hypothetical protein	NT03SA2486	STAPH649_2584	GSA11506_2887	GSA2674_1885	GSAQ2352_2841
gram positive anchor	NT03SA2580	STAPH649_0062	GSA11506_2029	GSA2674_1979	GSAQ2352_1200
conserved hypothetical protein	NT03SA2673	STAPH649_0375	GSA11506_2923	GSA2674_2759	GSAQ2352_0665
Cna protein B-type domain protein	NT03SA2678	STAPH649_0278	GSA11506_1380	GSA2674_2754	GSAQ2352_0271
