# Supplementary material for: Genomic and transcriptomic differences in community acquired methicillin resistant Staphylococcus aureus USA300 and USA400 strains
Source: BMC Genomics. 2014 Dec 19;15:1145. doi: 10.1186/1471-2164-15-1145 (PMC4630920; doi:10.1186/1471-2164-15-1145)
Supplement: Supplementary file 6 — Additional file 6: Figure S1: PanGenome Analysis of USA300 and USA400 lineages compared to other S. aureus Sequence-types. A pan-genome analysis of Staphylococcus aureus genomes was done using PanOCT v 2.1 to generate clusters of orthologous genes. This was a broad representation of Staphylococcus aureus genomes that included several representatives of USA300 and USA400 sequence types. Green icons indicate USA300 isolates and red icons indicate USA400 isolates. (ZIP 1 MB) [file 12864_2014_7077_MOESM6_ESM.zip]

Archive with 3 entries (2 files):
- SNPs_all_annotated.txt
- __MACOSX/
- __MACOSX/._SNPs_all_annotated.txt
