# Supplementary material for: Genomic and transcriptomic differences in community acquired methicillin resistant Staphylococcus aureus USA300 and USA400 strains
Source: BMC Genomics. 2014 Dec 19;15:1145. doi: 10.1186/1471-2164-15-1145 (PMC4630920; doi:10.1186/1471-2164-15-1145)
Supplement: Supplementary file 6 — Additional file 6: Figure S1: PanGenome Analysis of USA300 and USA400 lineages compared to other S. aureus Sequence-types. A pan-genome analysis of Staphylococcus aureus genomes was done using PanOCT v 2.1 to generate clusters of orthologous genes. This was a broad representation of Staphylococcus aureus genomes that included several representatives of USA300 and USA400 sequence types. Green icons indicate USA300 isolates and red icons indicate USA400 isolates. (ZIP 1 MB) [file 12864_2014_7077_MOESM6_ESM.zip › SNPs_all_annotated.txt]

LocusNum	Context	Allele	Position Strand	ID	AnnotationType	AminoAcid	Codon	PeptideContext
0	AAAAAAAAG.GTACGGATA	G	x	gsast11578.fasta	NotInAnnotatedGenome
0	AAAAAAAAG.GTACGGATA	A	x	gsast2674.fasta	NotInAnnotatedGenome
0	AAAAAAAAG.GTACGGATA	G	x	gsast5319.fasta	NotInAnnotatedGenome
0	AAAAAAAAG.GTACGGATA	G	x	gsast9636.fasta	NotInAnnotatedGenome
1	AAAAAAAAG.GTCGGATAA	G	x	gsast10243.fasta	NotInAnnotatedGenome
1	AAAAAAAAG.GTCGGATAA	G	x	gsast10329.fasta	NotInAnnotatedGenome
1	AAAAAAAAG.GTCGGATAA	A	x	gsast11506.fasta	NotInAnnotatedGenome
1	AAAAAAAAG.GTCGGATAA	G	x	gsast11578.fasta	NotInAnnotatedGenome
1	AAAAAAAAG.GTCGGATAA	G	x	gsast2145.fasta	NotInAnnotatedGenome
1	AAAAAAAAG.GTCGGATAA	A	x	gsast2674.fasta	NotInAnnotatedGenome
1	AAAAAAAAG.GTCGGATAA	G	x	gsast5319.fasta	NotInAnnotatedGenome
1	AAAAAAAAG.GTCGGATAA	G	x	gsast9376.fasta	NotInAnnotatedGenome
1	AAAAAAAAG.GTCGGATAA	G	x	gsast9549.fasta	NotInAnnotatedGenome
1	AAAAAAAAG.GTCGGATAA	G	x	gsast9636.fasta	NotInAnnotatedGenome
1	AAAAAAAAG.GTCGGATAA	G	x	gsast9750.fasta	NotInAnnotatedGenome
1	AAAAAAAAG.GTCGGATAA	G	x	staph923.fasta	NotInAnnotatedGenome
2	AAAAAAACT.GCAAAGAAT	A	869464 R	USA300ref_FPR3757	OnProtein	S	AGC	KTSKE
2	AAAAAAACT.GCAAAGAAT	G	867408 R	USA400ref_MW2	OnProtein	G	GGC	KTGKE
2	AAAAAAACT.GCAAAGAAT	A	x	gsast10243.fasta	OnProtein	S	AGC	KTSKE
2	AAAAAAACT.GCAAAGAAT	A	x	gsast10329.fasta	OnProtein	S	AGC	KTSKE
2	AAAAAAACT.GCAAAGAAT	A	x	gsast11578.fasta	OnProtein	S	AGC	KTSKE
2	AAAAAAACT.GCAAAGAAT	A	x	gsast1185.fasta	OnProtein	S	AGC	KTSKE
2	AAAAAAACT.GCAAAGAAT	A	x	gsast2145.fasta	OnProtein	S	AGC	KTSKE
2	AAAAAAACT.GCAAAGAAT	G	x	gsast2674.fasta	OnProtein	G	GGC	KTGKE
2	AAAAAAACT.GCAAAGAAT	A	x	gsast5319.fasta	OnProtein	S	AGC	KTSKE
3	AAAAAAAGA.ATTGAAAAC	A	2560314 R	USA400ref_MW2	OnProtein	E	GAA	KEIEN
3	AAAAAAAGA.ATTGAAAAC	G	x	gsast10243.fasta	OnProtein	E	GAG	KEIEN
3	AAAAAAAGA.ATTGAAAAC	G	x	gsast10329.fasta	OnProtein	E	GAG	KEIEN
3	AAAAAAAGA.ATTGAAAAC	G	x	gsast11578.fasta	OnProtein	E	GAG	KEIEN
3	AAAAAAAGA.ATTGAAAAC	G	x	gsast13205.fasta	OnProtein	E	GAG	KEIEN
3	AAAAAAAGA.ATTGAAAAC	G	x	gsast2145.fasta	OnProtein	E	GAG	KEIEN
3	AAAAAAAGA.ATTGAAAAC	G	x	gsast9376.fasta	OnProtein	E	GAG	KEIEN
3	AAAAAAAGA.ATTGAAAAC	G	x	gsast9636.fasta	OnProtein	E	GAG	KEIEN
3	AAAAAAAGA.ATTGAAAAC	G	x	staph923.fasta	OnProtein	E	GAG	KEIEN
4	AAAAAAAGA.GTAACTGCT	G	884356 R	USA300ref_FPR3757	OnProtein	E	GAG	KEVTA
4	AAAAAAAGA.GTAACTGCT	A	2086576 F	USA400ref_MW2	OnProtein	E	GAA	KEVTA
4	AAAAAAAGA.GTAACTGCT	G	x	gsast10243.fasta	OnProtein	E	GAG	KEVTA
4	AAAAAAAGA.GTAACTGCT	G	x	gsast10329.fasta	OnProtein	E	GAG	KEVTA
4	AAAAAAAGA.GTAACTGCT	G	x	gsast1135.fasta	OnProtein	E	GAG	KEVTA
4	AAAAAAAGA.GTAACTGCT	G	x	gsast11578.fasta	OnProtein	E	GAG	KEVTA
4	AAAAAAAGA.GTAACTGCT	G	x	gsast1185.fasta	OnProtein	E	GAG	KEVTA
4	AAAAAAAGA.GTAACTGCT	G	x	gsast13205.fasta	OnProtein	E	GAG	KEVTA
4	AAAAAAAGA.GTAACTGCT	G	x	gsast2145.fasta	OnProtein	E	GAG	KEVTA
4	AAAAAAAGA.GTAACTGCT	A	x	gsast2674.fasta	OnProtein	E	GAA	KEVTA
4	AAAAAAAGA.GTAACTGCT	G	x	gsast5319.fasta	OnProtein	E	GAG	KEVTA
4	AAAAAAAGA.GTAACTGCT	G	x	gsast9549.fasta	OnProtein	E	GAG	KEVTA
4	AAAAAAAGA.GTAACTGCT	G	x	gsast9636.fasta	OnProtein	E	GAG	KEVTA
4	AAAAAAAGA.GTAACTGCT	G	x	gsastca11.fasta	OnProtein	E	GAG	KEVTA
4	AAAAAAAGA.GTAACTGCT	A	x	staph649.fasta	OnProtein	E	GAA	KEVTA
5	AAAAAAAGG.TTGTCAGCG	G	1253252 F	USA300ref_FPR3757	OnProtein	G	GGG	KGLSA
5	AAAAAAAGG.TTGTCAGCG	T	1237816 F	USA400ref_MW2	OnProtein	G	GGT	KGLSA
5	AAAAAAAGG.TTGTCAGCG	G	x	gsast10243.fasta	OnProtein	G	GGG	KGLSA
5	AAAAAAAGG.TTGTCAGCG	G	x	gsast1185.fasta	OnProtein	G	GGG	KGLSA
5	AAAAAAAGG.TTGTCAGCG	T	x	gsast2674.fasta	OnProtein	G	GGT	KGLSA
5	AAAAAAAGG.TTGTCAGCG	G	x	gsast9636.fasta	OnProtein	G	GGG	KGLSA
6	AAAAAAAGT.CTGTCTTAT	A	x	gsast10329.fasta	NotInAnnotatedGenome
6	AAAAAAAGT.CTGTCTTAT	G	x	gsast11506.fasta	NotInAnnotatedGenome
6	AAAAAAAGT.CTGTCTTAT	A	x	gsast11578.fasta	NotInAnnotatedGenome
6	AAAAAAAGT.CTGTCTTAT	G	x	gsast2674.fasta	NotInAnnotatedGenome
6	AAAAAAAGT.CTGTCTTAT	A	x	gsast5319.fasta	NotInAnnotatedGenome
6	AAAAAAAGT.CTGTCTTAT	A	x	gsast9636.fasta	NotInAnnotatedGenome
6	AAAAAAAGT.CTGTCTTAT	G	x	gsastq2352.fasta	NotInAnnotatedGenome
6	AAAAAAAGT.CTGTCTTAT	G	x	staph649.fasta	NotInAnnotatedGenome
7	AAAAAAATA.AAAAATTAA	T	2319853 R	USA300ref_FPR3757	UnannotatedRegion
7	AAAAAAATA.AAAAATTAA	T	2276158 R	USA400ref_MW2	UnannotatedRegion
7	AAAAAAATA.AAAAATTAA	T	x	gsast10243.fasta	UnannotatedRegion
7	AAAAAAATA.AAAAATTAA	T	x	gsast2674.fasta	UnannotatedRegion
7	AAAAAAATA.AAAAATTAA	A	x	gsastca11.fasta	UnannotatedRegion
7	AAAAAAATA.AAAAATTAA	T	x	staph923.fasta	UnannotatedRegion
8	AAAAAAATA.AATAAGATA	T	2149698 F	USA300ref_FPR3757	OnProtein	*	TAA	KI**D
8	AAAAAAATA.AATAAGATA	T	2110806 F	USA400ref_MW2	OnProtein	*	TAA	KI**D
8	AAAAAAATA.AATAAGATA	T	x	gsast10243.fasta	OnProtein	*	TAA	KI**D
8	AAAAAAATA.AATAAGATA	T	x	gsast11578.fasta	OnProtein	*	TAA	KI**D
8	AAAAAAATA.AATAAGATA	T	x	gsast2145.fasta	OnProtein	*	TAA	KI**D
8	AAAAAAATA.AATAAGATA	A	x	gsast2674.fasta	OnProtein	K	AAA	KIK*D
8	AAAAAAATA.AATAAGATA	T	x	gsast9636.fasta	OnProtein	*	TAA	KI**D
8	AAAAAAATA.AATAAGATA	T	x	gsastca11.fasta	OnProtein	*	TAA	KI**D
9	AAAAAAATA.GCGCGATCT	C	1566511 F	USA300ref_FPR3757	OnProtein	A	GCG	RAYFF
9	AAAAAAATA.GCGCGATCT	C	1549722 F	USA400ref_MW2	OnProtein	A	GCG	RAYFF
9	AAAAAAATA.GCGCGATCT	C	x	gsast10243.fasta	OnProtein	A	GCG	RAYFF
9	AAAAAAATA.GCGCGATCT	C	x	gsast11578.fasta	OnProtein	A	GCG	RAYFF
9	AAAAAAATA.GCGCGATCT	C	x	gsast1185.fasta	OnProtein	A	GCG	RAYFF
9	AAAAAAATA.GCGCGATCT	C	x	gsast2674.fasta	OnProtein	A	GCG	RAYFF
9	AAAAAAATA.GCGCGATCT	C	x	gsast5319.fasta	OnProtein	A	GCG	RAYFF
9	AAAAAAATA.GCGCGATCT	C	x	gsast9636.fasta	OnProtein	A	GCG	RAYFF
9	AAAAAAATA.GCGCGATCT	T	x	gsastq2352.fasta	OnProtein	A	GCA	RAYFF
10	AAAAAAATA.TTACATTGC	T	x	gsast11578.fasta	NotInAnnotatedGenome
10	AAAAAAATA.TTACATTGC	T	x	gsast2145.fasta	NotInAnnotatedGenome
10	AAAAAAATA.TTACATTGC	A	x	gsast2674.fasta	NotInAnnotatedGenome
10	AAAAAAATA.TTACATTGC	T	x	gsastca11.fasta	NotInAnnotatedGenome
11	AAAAAAATC.AAAATTACT	G	1546359 R	USA300ref_FPR3757	OnProtein	S	TCG	KSKIT
11	AAAAAAATC.AAAATTACT	A	1529570 R	USA400ref_MW2	OnProtein	S	TCA	KSKIT
11	AAAAAAATC.AAAATTACT	G	x	gsast10243.fasta	OnProtein	S	TCG	KSKIT
11	AAAAAAATC.AAAATTACT	G	x	gsast10329.fasta	OnProtein	S	TCG	KSKIT
11	AAAAAAATC.AAAATTACT	G	x	gsast11578.fasta	OnProtein	S	TCG	KSKIT
11	AAAAAAATC.AAAATTACT	G	x	gsast1185.fasta	OnProtein	S	TCG	KSKIT
11	AAAAAAATC.AAAATTACT	G	x	gsast2145.fasta	OnProtein	S	TCG	KSKIT
11	AAAAAAATC.AAAATTACT	G	x	gsast5319.fasta	OnProtein	S	TCG	KSKIT
11	AAAAAAATC.AAAATTACT	G	x	gsast9549.fasta	OnProtein	S	TCG	KSKIT
11	AAAAAAATC.AAAATTACT	G	x	gsast9636.fasta	OnProtein	S	TCG	KSKIT
11	AAAAAAATC.AAAATTACT	A	x	gsastq2352.fasta	OnProtein	S	TCA	KSKIT
12	AAAAAAATC.AATTTATAA	A	2622758 F	USA300ref_FPR3757	UnannotatedRegion
12	AAAAAAATC.AATTTATAA	A	x	gsast10243.fasta	UnannotatedRegion
12	AAAAAAATC.AATTTATAA	A	x	gsast10329.fasta	UnannotatedRegion
12	AAAAAAATC.AATTTATAA	A	x	gsast1185.fasta	UnannotatedRegion
12	AAAAAAATC.AATTTATAA	C	x	gsast2674.fasta	UnannotatedRegion
12	AAAAAAATC.AATTTATAA	A	x	gsast5319.fasta	UnannotatedRegion
12	AAAAAAATC.AATTTATAA	A	x	gsast9636.fasta	UnannotatedRegion
12	AAAAAAATC.AATTTATAA	A	x	staph923.fasta	UnannotatedRegion
13	AAAAAAATT.GAAATTAAA	G	x	gsast2674.fasta	NotInAnnotatedGenome
13	AAAAAAATT.GAAATTAAA	A	x	staph923.fasta	NotInAnnotatedGenome
14	AAAAAACAA.AAAATTACT	G	980607 F	USA300ref_FPR3757	OnProtein	E	GAA	KQENY
14	AAAAAACAA.AAAATTACT	T	36052 R	USA400ref_MW2	OnProtein	*	TAA	KQ*NY
14	AAAAAACAA.AAAATTACT	G	x	gsast10243.fasta	OnProtein	E	GAA	KQENY
14	AAAAAACAA.AAAATTACT	G	x	gsast10329.fasta	OnProtein	E	GAA	KQENY
14	AAAAAACAA.AAAATTACT	G	x	gsast11578.fasta	OnProtein	E	GAA	KQENY
14	AAAAAACAA.AAAATTACT	G	x	gsast13205.fasta	OnProtein	E	GAA	KQENY
14	AAAAAACAA.AAAATTACT	G	x	gsast2145.fasta	OnProtein	E	GAA	KQENY
14	AAAAAACAA.AAAATTACT	T	x	gsast2674.fasta	OnProtein	*	TAA	KQ*NY
14	AAAAAACAA.AAAATTACT	G	x	gsast5319.fasta	OnProtein	E	GAA	KQENY
14	AAAAAACAA.AAAATTACT	G	x	gsast9636.fasta	OnProtein	E	GAA	KQENY
14	AAAAAACAA.AAAATTACT	G	x	staph923.fasta	OnProtein	E	GAA	KQENY
15	AAAAAACAA.AAGAAACAA	C	1682352 R	USA300ref_FPR3757	OnProtein	Q	CAA	KQQET
15	AAAAAACAA.AAGAAACAA	C	x	gsast10243.fasta	OnProtein	Q	CAA	KQQET
15	AAAAAACAA.AAGAAACAA	C	x	gsast11578.fasta	OnProtein	Q	CAA	KQQET
15	AAAAAACAA.AAGAAACAA	C	x	gsast1185.fasta	OnProtein	Q	CAA	KQQET
15	AAAAAACAA.AAGAAACAA	C	x	gsast5319.fasta	OnProtein	Q	CAA	KQQET
15	AAAAAACAA.AAGAAACAA	C	x	gsast9636.fasta	OnProtein	Q	CAA	KQQET
15	AAAAAACAA.AAGAAACAA	G	x	staph923.fasta	OnProtein	E	GAA	KQEET
16	AAAAAACAA.CCTATGATG	T	1462276 R	USA300ref_FPR3757	OnProtein	S	TCC	KQSYD
16	AAAAAACAA.CCTATGATG	G	1447383 R	USA400ref_MW2	OnProtein	A	GCC	KQAYD
16	AAAAAACAA.CCTATGATG	T	x	gsast11578.fasta	OnProtein	S	TCC	KQSYD
16	AAAAAACAA.CCTATGATG	T	x	gsast1185.fasta	OnProtein	S	TCC	KQSYD
16	AAAAAACAA.CCTATGATG	T	x	gsast5319.fasta	OnProtein	S	TCC	KQSYD
16	AAAAAACAA.CCTATGATG	T	x	gsast9636.fasta	OnProtein	S	TCC	KQSYD
17	AAAAAACGC.AAAGGTGGC	C	x	gsast2674.fasta	NotInAnnotatedGenome
17	AAAAAACGC.AAAGGTGGC	T	x	staph923.fasta	NotInAnnotatedGenome
18	AAAAAACGC.CTGCAGGAA	C	x	gsast10243.fasta	NotInAnnotatedGenome
18	AAAAAACGC.CTGCAGGAA	C	x	gsast10329.fasta	NotInAnnotatedGenome
18	AAAAAACGC.CTGCAGGAA	C	x	gsast1135.fasta	NotInAnnotatedGenome
18	AAAAAACGC.CTGCAGGAA	C	x	gsast11578.fasta	NotInAnnotatedGenome
18	AAAAAACGC.CTGCAGGAA	T	x	gsast1185.fasta	NotInAnnotatedGenome
18	AAAAAACGC.CTGCAGGAA	C	x	gsast13205.fasta	NotInAnnotatedGenome
18	AAAAAACGC.CTGCAGGAA	C	x	gsast2145.fasta	NotInAnnotatedGenome
18	AAAAAACGC.CTGCAGGAA	C	x	gsast5319.fasta	NotInAnnotatedGenome
18	AAAAAACGC.CTGCAGGAA	C	x	gsast9376.fasta	NotInAnnotatedGenome
18	AAAAAACGC.CTGCAGGAA	C	x	gsast9549.fasta	NotInAnnotatedGenome
18	AAAAAACGC.CTGCAGGAA	C	x	gsast9636.fasta	NotInAnnotatedGenome
18	AAAAAACGC.CTGCAGGAA	C	x	gsast9750.fasta	NotInAnnotatedGenome
18	AAAAAACGC.CTGCAGGAA	T	x	gsastca11.fasta	NotInAnnotatedGenome
19	AAAAAACTA.TTAAAGCAG	C	2657266 F	USA300ref_FPR3757	OnProtein	L	CTT	KLLKA
19	AAAAAACTA.TTAAAGCAG	G	2603968 F	USA400ref_MW2	OnProtein	V	GTT	KLVKA
19	AAAAAACTA.TTAAAGCAG	C	x	gsast10243.fasta	OnProtein	L	CTT	KLLKA
19	AAAAAACTA.TTAAAGCAG	C	x	gsast11578.fasta	OnProtein	L	CTT	KLLKA
19	AAAAAACTA.TTAAAGCAG	C	x	gsast1185.fasta	OnProtein	L	CTT	KLLKA
19	AAAAAACTA.TTAAAGCAG	C	x	gsast13205.fasta	OnProtein	L	CTT	KLLKA
19	AAAAAACTA.TTAAAGCAG	G	x	gsast2674.fasta	OnProtein	V	GTT	KLVKA
19	AAAAAACTA.TTAAAGCAG	C	x	gsast5319.fasta	OnProtein	L	CTT	KLLKA
19	AAAAAACTA.TTAAAGCAG	C	x	gsast9636.fasta	OnProtein	L	CTT	KLLKA
19	AAAAAACTA.TTAAAGCAG	C	x	gsastca11.fasta	OnProtein	L	CTT	KLLKA
20	AAAAAAGAA.AAAGCAATG	G	1178886 F	USA300ref_FPR3757	OnProtein	E	GAA	KEESN
20	AAAAAAGAA.AAAGCAATG	C	1162893 F	USA400ref_MW2	OnProtein	Q	CAA	KEQSN
20	AAAAAAGAA.AAAGCAATG	G	x	gsast10243.fasta	OnProtein	E	GAA	KEESN
20	AAAAAAGAA.AAAGCAATG	G	x	gsast11578.fasta	OnProtein	E	GAA	KEESN
20	AAAAAAGAA.AAAGCAATG	G	x	gsast5319.fasta	OnProtein	E	GAA	KEESN
20	AAAAAAGAA.AAAGCAATG	G	x	gsast9636.fasta	OnProtein	E	GAA	KEESN
21	AAAAAAGAA.GAATTTAAA	G	x	gsast11578.fasta	NotInAnnotatedGenome
21	AAAAAAGAA.GAATTTAAA	A	x	gsast1185.fasta	NotInAnnotatedGenome
21	AAAAAAGAA.GAATTTAAA	G	x	gsast5319.fasta	NotInAnnotatedGenome
21	AAAAAAGAA.GAATTTAAA	G	x	gsast9549.fasta	NotInAnnotatedGenome
21	AAAAAAGAA.GAATTTAAA	G	x	gsast9636.fasta	NotInAnnotatedGenome
21	AAAAAAGAA.GAATTTAAA	G	x	staph923.fasta	NotInAnnotatedGenome
22	AAAAAAGAA.TATTGGAAT	A	947785 F	USA300ref_FPR3757	OnProtein	I	ATA	KEILE
22	AAAAAAGAA.TATTGGAAT	T	931619 F	USA400ref_MW2	OnProtein	L	TTA	KELLE
22	AAAAAAGAA.TATTGGAAT	A	x	gsast10243.fasta	OnProtein	I	ATA	KEILE
22	AAAAAAGAA.TATTGGAAT	A	x	gsast1135.fasta	OnProtein	I	ATA	KEILE
22	AAAAAAGAA.TATTGGAAT	A	x	gsast11578.fasta	OnProtein	I	ATA	KEILE
22	AAAAAAGAA.TATTGGAAT	A	x	gsast1185.fasta	OnProtein	I	ATA	KEILE
22	AAAAAAGAA.TATTGGAAT	A	x	gsast13205.fasta	OnProtein	I	ATA	KEILE
22	AAAAAAGAA.TATTGGAAT	T	x	gsast2674.fasta	OnProtein	L	TTA	KELLE
22	AAAAAAGAA.TATTGGAAT	A	x	gsast5319.fasta	OnProtein	I	ATA	KEILE
22	AAAAAAGAA.TATTGGAAT	A	x	gsast9376.fasta	OnProtein	I	ATA	KEILE
22	AAAAAAGAA.TATTGGAAT	A	x	gsast9549.fasta	OnProtein	I	ATA	KEILE
22	AAAAAAGAA.TATTGGAAT	A	x	gsast9636.fasta	OnProtein	I	ATA	KEILE
22	AAAAAAGAA.TATTGGAAT	A	x	gsast9750.fasta	OnProtein	I	ATA	KEILE
23	AAAAAAGAG.ACTAAATAT	C	313491 R	USA300ref_FPR3757	OnProtein	H	CAC	KEH*I
23	AAAAAAGAG.ACTAAATAT	G	290590 R	USA400ref_MW2	OnProtein	D	GAC	KED*I
23	AAAAAAGAG.ACTAAATAT	C	x	gsast10243.fasta	OnProtein	H	CAC	KEH*I
23	AAAAAAGAG.ACTAAATAT	C	x	gsast11578.fasta	OnProtein	H	CAC	KEH*I
23	AAAAAAGAG.ACTAAATAT	C	x	gsast1185.fasta	OnProtein	H	CAC	KEH*I
23	AAAAAAGAG.ACTAAATAT	C	x	gsast2145.fasta	OnProtein	H	CAC	KEH*I
23	AAAAAAGAG.ACTAAATAT	G	x	gsast2674.fasta	OnProtein	D	GAC	KED*I
23	AAAAAAGAG.ACTAAATAT	C	x	gsast5319.fasta	OnProtein	H	CAC	KEH*I
23	AAAAAAGAG.ACTAAATAT	C	x	gsast9549.fasta	OnProtein	H	CAC	KEH*I
23	AAAAAAGAG.ACTAAATAT	C	x	gsast9636.fasta	OnProtein	H	CAC	KEH*I
24	AAAAAAGAT.AAGTAACTG	G	2340201 F	USA300ref_FPR3757	OnProtein	E	GAA	KDEVT
24	AAAAAAGAT.AAGTAACTG	A	2296517 F	USA400ref_MW2	OnProtein	K	AAA	KDKVT
24	AAAAAAGAT.AAGTAACTG	G	x	gsast10243.fasta	OnProtein	E	GAA	KDEVT
24	AAAAAAGAT.AAGTAACTG	G	x	gsast10329.fasta	OnProtein	E	GAA	KDEVT
24	AAAAAAGAT.AAGTAACTG	G	x	gsast1135.fasta	OnProtein	E	GAA	KDEVT
24	AAAAAAGAT.AAGTAACTG	A	x	gsast11506.fasta	OnProtein	K	AAA	KDKVT
24	AAAAAAGAT.AAGTAACTG	G	x	gsast11578.fasta	OnProtein	E	GAA	KDEVT
24	AAAAAAGAT.AAGTAACTG	G	x	gsast1185.fasta	OnProtein	E	GAA	KDEVT
24	AAAAAAGAT.AAGTAACTG	G	x	gsast13205.fasta	OnProtein	E	GAA	KDEVT
24	AAAAAAGAT.AAGTAACTG	G	x	gsast2145.fasta	OnProtein	E	GAA	KDEVT
24	AAAAAAGAT.AAGTAACTG	A	x	gsast2674.fasta	OnProtein	K	AAA	KDKVT
24	AAAAAAGAT.AAGTAACTG	G	x	gsast5319.fasta	OnProtein	E	GAA	KDEVT
24	AAAAAAGAT.AAGTAACTG	G	x	gsast9549.fasta	OnProtein	E	GAA	KDEVT
24	AAAAAAGAT.AAGTAACTG	G	x	gsast9636.fasta	OnProtein	E	GAA	KDEVT
24	AAAAAAGAT.AAGTAACTG	G	x	gsastca11.fasta	OnProtein	E	GAA	KDEVT
24	AAAAAAGAT.AAGTAACTG	G	x	staph923.fasta	OnProtein	E	GAA	KDEVT
25	AAAAAAGCT.ATTTCCATC	G	1413111 F	USA300ref_FPR3757	OnProtein	D	GAT	KADFH
25	AAAAAAGCT.ATTTCCATC	A	1397790 F	USA400ref_MW2	OnProtein	N	AAT	KANFH
25	AAAAAAGCT.ATTTCCATC	G	x	gsast10243.fasta	OnProtein	D	GAT	KADFH
25	AAAAAAGCT.ATTTCCATC	G	x	gsast1135.fasta	OnProtein	D	GAT	KADFH
25	AAAAAAGCT.ATTTCCATC	G	x	gsast11578.fasta	OnProtein	D	GAT	KADFH
25	AAAAAAGCT.ATTTCCATC	G	x	gsast1185.fasta	OnProtein	D	GAT	KADFH
25	AAAAAAGCT.ATTTCCATC	G	x	gsast2145.fasta	OnProtein	D	GAT	KADFH
25	AAAAAAGCT.ATTTCCATC	A	x	gsast2674.fasta	OnProtein	N	AAT	KANFH
25	AAAAAAGCT.ATTTCCATC	G	x	gsast5319.fasta	OnProtein	D	GAT	KADFH
25	AAAAAAGCT.ATTTCCATC	G	x	gsast9636.fasta	OnProtein	D	GAT	KADFH
26	AAAAAAGGT.ATTACAGCT	G	1587054 R	USA300ref_FPR3757	OnProtein	D	GAT	KGDYS
26	AAAAAAGGT.ATTACAGCT	T	1569926 R	USA400ref_MW2	OnProtein	Y	TAT	KGYYS
26	AAAAAAGGT.ATTACAGCT	G	x	gsast10243.fasta	OnProtein	D	GAT	KGDYS
26	AAAAAAGGT.ATTACAGCT	G	x	gsast10329.fasta	OnProtein	D	GAT	KGDYS
26	AAAAAAGGT.ATTACAGCT	G	x	gsast11578.fasta	OnProtein	D	GAT	KGDYS
26	AAAAAAGGT.ATTACAGCT	G	x	gsast1185.fasta	OnProtein	D	GAT	KGDYS
26	AAAAAAGGT.ATTACAGCT	T	x	gsast2674.fasta	OnProtein	Y	TAT	KGYYS
26	AAAAAAGGT.ATTACAGCT	G	x	gsast5319.fasta	OnProtein	D	GAT	KGDYS
26	AAAAAAGGT.ATTACAGCT	G	x	gsast9636.fasta	OnProtein	D	GAT	KGDYS
27	AAAAAAGTA.ATATAAAGA	A	2357220 F	USA300ref_FPR3757	UnannotatedRegion
27	AAAAAAGTA.ATATAAAGA	G	2305913 F	USA400ref_MW2	UnannotatedRegion
27	AAAAAAGTA.ATATAAAGA	A	x	gsast10243.fasta	UnannotatedRegion
27	AAAAAAGTA.ATATAAAGA	A	x	gsast10329.fasta	UnannotatedRegion
27	AAAAAAGTA.ATATAAAGA	A	x	gsast1135.fasta	UnannotatedRegion
27	AAAAAAGTA.ATATAAAGA	A	x	gsast1185.fasta	UnannotatedRegion
27	AAAAAAGTA.ATATAAAGA	A	x	gsast13205.fasta	UnannotatedRegion
27	AAAAAAGTA.ATATAAAGA	A	x	gsast2145.fasta	UnannotatedRegion
27	AAAAAAGTA.ATATAAAGA	G	x	gsast2674.fasta	UnannotatedRegion
27	AAAAAAGTA.ATATAAAGA	A	x	gsast5319.fasta	UnannotatedRegion
27	AAAAAAGTA.ATATAAAGA	A	x	gsast9636.fasta	UnannotatedRegion
28	AAAAAAGTA.CTGTCTTAT	A	x	gsast10329.fasta	NotInAnnotatedGenome
28	AAAAAAGTA.CTGTCTTAT	A	x	gsast11578.fasta	NotInAnnotatedGenome
28	AAAAAAGTA.CTGTCTTAT	G	x	gsast2674.fasta	NotInAnnotatedGenome
28	AAAAAAGTA.CTGTCTTAT	A	x	gsast5319.fasta	NotInAnnotatedGenome
28	AAAAAAGTA.CTGTCTTAT	A	x	gsast9636.fasta	NotInAnnotatedGenome
29	AAAAAAGTT.ATCACAAAG	G	x	gsast10329.fasta	NotInAnnotatedGenome
29	AAAAAAGTT.ATCACAAAG	A	x	gsast11578.fasta	NotInAnnotatedGenome
29	AAAAAAGTT.ATCACAAAG	G	x	gsast2145.fasta	NotInAnnotatedGenome
29	AAAAAAGTT.ATCACAAAG	G	x	gsast9376.fasta	NotInAnnotatedGenome
29	AAAAAAGTT.ATCACAAAG	G	x	gsast9636.fasta	NotInAnnotatedGenome
29	AAAAAAGTT.ATCACAAAG	A	x	gsastca11.fasta	NotInAnnotatedGenome
29	AAAAAAGTT.ATCACAAAG	G	x	gsastq2352.fasta	NotInAnnotatedGenome
30	AAAAAATAA.AAATAAAAA	A	x	gsast1185.fasta	NotInAnnotatedGenome
30	AAAAAATAA.AAATAAAAA	T	x	gsast13205.fasta	NotInAnnotatedGenome
30	AAAAAATAA.AAATAAAAA	A	x	gsastca11.fasta	NotInAnnotatedGenome
31	AAAAAATAA.CGATAACAT	C	984838 R	USA300ref_FPR3757	OnProtein	V	GTT	LSVIF
31	AAAAAATAA.CGATAACAT	T	968672 R	USA400ref_MW2	OnProtein	I	ATT	LSIIF
31	AAAAAATAA.CGATAACAT	C	x	gsast10243.fasta	OnProtein	V	GTT	LSVIF
31	AAAAAATAA.CGATAACAT	C	x	gsast10329.fasta	OnProtein	V	GTT	LSVIF
31	AAAAAATAA.CGATAACAT	C	x	gsast11578.fasta	OnProtein	V	GTT	LSVIF
31	AAAAAATAA.CGATAACAT	C	x	gsast1185.fasta	OnProtein	V	GTT	LSVIF
31	AAAAAATAA.CGATAACAT	C	x	gsast13205.fasta	OnProtein	V	GTT	LSVIF
31	AAAAAATAA.CGATAACAT	T	x	gsast2674.fasta	OnProtein	I	ATT	LSIIF
31	AAAAAATAA.CGATAACAT	C	x	gsast5319.fasta	OnProtein	V	GTT	LSVIF
31	AAAAAATAA.CGATAACAT	C	x	gsast9549.fasta	OnProtein	V	GTT	LSVIF
31	AAAAAATAA.CGATAACAT	C	x	gsast9636.fasta	OnProtein	V	GTT	LSVIF
31	AAAAAATAA.CGATAACAT	C	x	gsastca11.fasta	OnProtein	V	GTT	LSVIF
32	AAAAAATAA.GAAAACAAT	C	2319349 R	USA300ref_FPR3757	OnProtein	N	AAC	NNENN
32	AAAAAATAA.GAAAACAAT	T	2275654 R	USA400ref_MW2	OnProtein	N	AAT	NNENN
32	AAAAAATAA.GAAAACAAT	C	x	gsast10243.fasta	OnProtein	N	AAC	NNENN
32	AAAAAATAA.GAAAACAAT	C	x	gsast10329.fasta	OnProtein	N	AAC	NNENN
32	AAAAAATAA.GAAAACAAT	C	x	gsast1135.fasta	OnProtein	N	AAC	NNENN
32	AAAAAATAA.GAAAACAAT	C	x	gsast11578.fasta	OnProtein	N	AAC	NNENN
32	AAAAAATAA.GAAAACAAT	C	x	gsast1185.fasta	OnProtein	N	AAC	NNENN
32	AAAAAATAA.GAAAACAAT	C	x	gsast2145.fasta	OnProtein	N	AAC	NNENN
32	AAAAAATAA.GAAAACAAT	C	x	gsast5319.fasta	OnProtein	N	AAC	NNENN
32	AAAAAATAA.GAAAACAAT	C	x	gsast9636.fasta	OnProtein	N	AAC	NNENN
32	AAAAAATAA.GAAAACAAT	C	x	gsastca11.fasta	OnProtein	N	AAC	NNENN
33	AAAAAATAG.ATTATTAAA	C	2383770 R	USA400ref_MW2	UnannotatedRegion
33	AAAAAATAG.ATTATTAAA	A	x	gsast10243.fasta	UnannotatedRegion
33	AAAAAATAG.ATTATTAAA	C	x	gsast1185.fasta	UnannotatedRegion
33	AAAAAATAG.ATTATTAAA	A	x	gsast2145.fasta	UnannotatedRegion
33	AAAAAATAG.ATTATTAAA	C	x	gsast2674.fasta	UnannotatedRegion
33	AAAAAATAG.ATTATTAAA	A	x	gsast9376.fasta	UnannotatedRegion
34	AAAAAATAG.CAAGTACCG	G	2049062 F	USA400ref_MW2	UnannotatedRegion
34	AAAAAATAG.CAAGTACCG	G	x	gsast13205.fasta	UnannotatedRegion
34	AAAAAATAG.CAAGTACCG	A	x	gsast9376.fasta	UnannotatedRegion
34	AAAAAATAG.CAAGTACCG	A	x	gsast9549.fasta	UnannotatedRegion
34	AAAAAATAG.CAAGTACCG	G	x	gsast9750.fasta	UnannotatedRegion
34	AAAAAATAG.CAAGTACCG	A	x	gsastca11.fasta	UnannotatedRegion
34	AAAAAATAG.CAAGTACCG	A	x	staph923.fasta	UnannotatedRegion
35	AAAAAATAG.TTCTATAAT	A	x	gsast13205.fasta	NotInAnnotatedGenome
35	AAAAAATAG.TTCTATAAT	A	x	gsast2145.fasta	NotInAnnotatedGenome
35	AAAAAATAG.TTCTATAAT	G	x	gsast2674.fasta	NotInAnnotatedGenome
35	AAAAAATAG.TTCTATAAT	A	x	gsast9376.fasta	NotInAnnotatedGenome
36	AAAAAATGC.ATTACAGCT	C	2589431 R	USA300ref_FPR3757	OnProtein	A	GCC	NAITA
36	AAAAAATGC.ATTACAGCT	T	2538457 R	USA400ref_MW2	OnProtein	A	GCT	NAITA
36	AAAAAATGC.ATTACAGCT	C	x	gsast10243.fasta	OnProtein	A	GCC	NAITA
36	AAAAAATGC.ATTACAGCT	C	x	gsast10329.fasta	OnProtein	A	GCC	NAITA
36	AAAAAATGC.ATTACAGCT	C	x	gsast11578.fasta	OnProtein	A	GCC	NAITA
36	AAAAAATGC.ATTACAGCT	C	x	gsast1185.fasta	OnProtein	A	GCC	NAITA
36	AAAAAATGC.ATTACAGCT	C	x	gsast13205.fasta	OnProtein	A	GCC	NAITA
36	AAAAAATGC.ATTACAGCT	C	x	gsast2145.fasta	OnProtein	A	GCC	NAITA
36	AAAAAATGC.ATTACAGCT	T	x	gsast2674.fasta	OnProtein	A	GCT	NAITA
36	AAAAAATGC.ATTACAGCT	C	x	gsast5319.fasta	OnProtein	A	GCC	NAITA
36	AAAAAATGC.ATTACAGCT	C	x	gsast9549.fasta	OnProtein	A	GCC	NAITA
36	AAAAAATGC.ATTACAGCT	C	x	gsast9636.fasta	OnProtein	A	GCC	NAITA
36	AAAAAATGC.ATTACAGCT	C	x	gsastca11.fasta	OnProtein	A	GCC	NAITA
37	AAAAAATGC.TGTCCAATT	T	1863459 F	USA300ref_FPR3757	OnProtein	Q	CAA	GQAFF
37	AAAAAATGC.TGTCCAATT	C	1832369 F	USA400ref_MW2	OnProtein	Q	CAG	GQAFF
37	AAAAAATGC.TGTCCAATT	T	x	gsast10243.fasta	OnProtein	Q	CAA	GQAFF
37	AAAAAATGC.TGTCCAATT	T	x	gsast10329.fasta	OnProtein	Q	CAA	GQAFF
37	AAAAAATGC.TGTCCAATT	T	x	gsast11578.fasta	OnProtein	Q	CAA	GQAFF
37	AAAAAATGC.TGTCCAATT	T	x	gsast1185.fasta	OnProtein	Q	CAA	GQAFF
37	AAAAAATGC.TGTCCAATT	T	x	gsast13205.fasta	OnProtein	Q	CAA	GQAFF
37	AAAAAATGC.TGTCCAATT	T	x	gsast2145.fasta	OnProtein	Q	CAA	GQAFF
37	AAAAAATGC.TGTCCAATT	C	x	gsast2674.fasta	OnProtein	Q	CAG	GQAFF
37	AAAAAATGC.TGTCCAATT	T	x	gsast5319.fasta	OnProtein	Q	CAA	GQAFF
37	AAAAAATGC.TGTCCAATT	T	x	gsast9376.fasta	OnProtein	Q	CAA	GQAFF
37	AAAAAATGC.TGTCCAATT	T	x	gsast9549.fasta	OnProtein	Q	CAA	GQAFF
37	AAAAAATGC.TGTCCAATT	T	x	gsast9636.fasta	OnProtein	Q	CAA	GQAFF
38	AAAAAATGG.ACACGAAAA	T	x	gsast1185.fasta	NotInAnnotatedGenome
38	AAAAAATGG.ACACGAAAA	C	x	gsast13205.fasta	NotInAnnotatedGenome
39	AAAAAATGG.GAGTATGTC	A	2274979 F	USA300ref_FPR3757	OnProtein	G	GGA	NGEYV
39	AAAAAATGG.GAGTATGTC	T	2234804 F	USA400ref_MW2	OnProtein	G	GGT	NGEYV
39	AAAAAATGG.GAGTATGTC	A	x	gsast10243.fasta	OnProtein	G	GGA	NGEYV
39	AAAAAATGG.GAGTATGTC	A	x	gsast10329.fasta	OnProtein	G	GGA	NGEYV
39	AAAAAATGG.GAGTATGTC	A	x	gsast11578.fasta	OnProtein	G	GGA	NGEYV
39	AAAAAATGG.GAGTATGTC	A	x	gsast1185.fasta	OnProtein	G	GGA	NGEYV
39	AAAAAATGG.GAGTATGTC	A	x	gsast13205.fasta	OnProtein	G	GGA	NGEYV
39	AAAAAATGG.GAGTATGTC	A	x	gsast2145.fasta	OnProtein	G	GGA	NGEYV
39	AAAAAATGG.GAGTATGTC	T	x	gsast2674.fasta	OnProtein	G	GGT	NGEYV
39	AAAAAATGG.GAGTATGTC	A	x	gsast5319.fasta	OnProtein	G	GGA	NGEYV
39	AAAAAATGG.GAGTATGTC	A	x	gsast9376.fasta	OnProtein	G	GGA	NGEYV
39	AAAAAATGG.GAGTATGTC	A	x	gsast9549.fasta	OnProtein	G	GGA	NGEYV
39	AAAAAATGG.GAGTATGTC	A	x	gsast9636.fasta	OnProtein	G	GGA	NGEYV
39	AAAAAATGG.GAGTATGTC	A	x	staph923.fasta	OnProtein	G	GGA	NGEYV
40	AAAAAATGT.TAGAAGCAA	C	782364 F	USA300ref_FPR3757	OnProtein	L	CTA	KCLEA
40	AAAAAATGT.TAGAAGCAA	T	767092 F	USA400ref_MW2	OnProtein	L	TTA	KCLEA
40	AAAAAATGT.TAGAAGCAA	C	x	gsast10243.fasta	OnProtein	L	CTA	KCLEA
40	AAAAAATGT.TAGAAGCAA	C	x	gsast10329.fasta	OnProtein	L	CTA	KCLEA
40	AAAAAATGT.TAGAAGCAA	C	x	gsast1135.fasta	OnProtein	L	CTA	KCLEA
40	AAAAAATGT.TAGAAGCAA	C	x	gsast11578.fasta	OnProtein	L	CTA	KCLEA
40	AAAAAATGT.TAGAAGCAA	C	x	gsast1185.fasta	OnProtein	L	CTA	KCLEA
40	AAAAAATGT.TAGAAGCAA	C	x	gsast2145.fasta	OnProtein	L	CTA	KCLEA
40	AAAAAATGT.TAGAAGCAA	T	x	gsast2674.fasta	OnProtein	L	TTA	KCLEA
40	AAAAAATGT.TAGAAGCAA	C	x	gsast5319.fasta	OnProtein	L	CTA	KCLEA
40	AAAAAATGT.TAGAAGCAA	C	x	gsast9636.fasta	OnProtein	L	CTA	KCLEA
40	AAAAAATGT.TAGAAGCAA	C	x	gsastca11.fasta	OnProtein	L	CTA	KCLEA
40	AAAAAATGT.TAGAAGCAA	C	x	staph923.fasta	OnProtein	L	CTA	KCLEA
41	AAAAAATTC.GATGCTTCA	A	1566104 F	USA300ref_FPR3757	OnProtein	S	TCT	ASEFF
41	AAAAAATTC.GATGCTTCA	A	1549315 F	USA400ref_MW2	OnProtein	S	TCT	ASEFF
41	AAAAAATTC.GATGCTTCA	A	x	gsast10243.fasta	OnProtein	S	TCT	ASEFF
41	AAAAAATTC.GATGCTTCA	A	x	gsast10329.fasta	OnProtein	S	TCT	ASEFF
41	AAAAAATTC.GATGCTTCA	A	x	gsast1185.fasta	OnProtein	S	TCT	ASEFF
41	AAAAAATTC.GATGCTTCA	A	x	gsast2145.fasta	OnProtein	S	TCT	ASEFF
41	AAAAAATTC.GATGCTTCA	A	x	gsast2674.fasta	OnProtein	S	TCT	ASEFF
41	AAAAAATTC.GATGCTTCA	A	x	gsast5319.fasta	OnProtein	S	TCT	ASEFF
41	AAAAAATTC.GATGCTTCA	A	x	gsast9376.fasta	OnProtein	S	TCT	ASEFF
41	AAAAAATTC.GATGCTTCA	A	x	gsast9636.fasta	OnProtein	S	TCT	ASEFF
41	AAAAAATTC.GATGCTTCA	G	x	gsastq2352.fasta	OnProtein	S	TCC	ASEFF
42	AAAAAATTG.AAAGAGTAA	T	812488 R	USA300ref_FPR3757	UnannotatedRegion
42	AAAAAATTG.AAAGAGTAA	C	797209 R	USA400ref_MW2	UnannotatedRegion
42	AAAAAATTG.AAAGAGTAA	T	x	gsast10243.fasta	UnannotatedRegion
42	AAAAAATTG.AAAGAGTAA	T	x	gsast10329.fasta	UnannotatedRegion
42	AAAAAATTG.AAAGAGTAA	T	x	gsast1135.fasta	UnannotatedRegion
42	AAAAAATTG.AAAGAGTAA	T	x	gsast11578.fasta	UnannotatedRegion
42	AAAAAATTG.AAAGAGTAA	T	x	gsast1185.fasta	UnannotatedRegion
42	AAAAAATTG.AAAGAGTAA	C	x	gsast2674.fasta	UnannotatedRegion
42	AAAAAATTG.AAAGAGTAA	T	x	gsast5319.fasta	UnannotatedRegion
42	AAAAAATTG.AAAGAGTAA	T	x	gsast9549.fasta	UnannotatedRegion
42	AAAAAATTG.AAAGAGTAA	T	x	gsast9636.fasta	UnannotatedRegion
43	AAAAAATTT.AGCAAAAAC	C	x	gsast1185.fasta	NotInAnnotatedGenome
43	AAAAAATTT.AGCAAAAAC	G	x	gsast2674.fasta	NotInAnnotatedGenome
43	AAAAAATTT.AGCAAAAAC	C	x	gsast5319.fasta	NotInAnnotatedGenome
43	AAAAAATTT.AGCAAAAAC	C	x	gsast9376.fasta	NotInAnnotatedGenome
43	AAAAAATTT.AGCAAAAAC	C	x	gsast9636.fasta	NotInAnnotatedGenome
44	AAAAAATTT.TAAAAAAGA	A	x	gsast10329.fasta	NotInAnnotatedGenome
44	AAAAAATTT.TAAAAAAGA	C	x	gsast11578.fasta	NotInAnnotatedGenome
44	AAAAAATTT.TAAAAAAGA	C	x	gsast2674.fasta	NotInAnnotatedGenome
45	AAAAACAAA.AGGGAACAA	T	105076 F	USA300ref_FPR3757	UnannotatedRegion
45	AAAAACAAA.AGGGAACAA	C	77288 F	USA400ref_MW2	UnannotatedRegion
45	AAAAACAAA.AGGGAACAA	T	x	gsast10243.fasta	UnannotatedRegion
45	AAAAACAAA.AGGGAACAA	T	x	gsast10329.fasta	UnannotatedRegion
45	AAAAACAAA.AGGGAACAA	C	x	gsast11506.fasta	UnannotatedRegion
45	AAAAACAAA.AGGGAACAA	T	x	gsast11578.fasta	UnannotatedRegion
45	AAAAACAAA.AGGGAACAA	T	x	gsast1185.fasta	UnannotatedRegion
45	AAAAACAAA.AGGGAACAA	T	x	gsast13205.fasta	UnannotatedRegion
45	AAAAACAAA.AGGGAACAA	T	x	gsast2145.fasta	UnannotatedRegion
45	AAAAACAAA.AGGGAACAA	C	x	gsast2674.fasta	UnannotatedRegion
45	AAAAACAAA.AGGGAACAA	T	x	gsast5319.fasta	UnannotatedRegion
45	AAAAACAAA.AGGGAACAA	T	x	gsast9376.fasta	UnannotatedRegion
45	AAAAACAAA.AGGGAACAA	T	x	gsast9549.fasta	UnannotatedRegion
45	AAAAACAAA.AGGGAACAA	T	x	gsast9636.fasta	UnannotatedRegion
45	AAAAACAAA.AGGGAACAA	T	x	gsastca11.fasta	UnannotatedRegion
45	AAAAACAAA.AGGGAACAA	C	x	staph649.fasta	UnannotatedRegion
45	AAAAACAAA.AGGGAACAA	T	x	staph923.fasta	UnannotatedRegion
46	AAAAACAAA.TTACCTATC	C	x	gsast5319.fasta	NotInAnnotatedGenome
46	AAAAACAAA.TTACCTATC	T	x	gsast9636.fasta	NotInAnnotatedGenome
47	AAAAACAAC.AAGGTAGAT	G	x	gsast5319.fasta	NotInAnnotatedGenome
47	AAAAACAAC.AAGGTAGAT	A	x	gsast9636.fasta	NotInAnnotatedGenome
48	AAAAACAAC.AGAAACAAA	A	1682351 R	USA300ref_FPR3757	OnProtein	Q	CAA	QQET
48	AAAAACAAC.AGAAACAAA	C	1652047 R	USA400ref_MW2	OnProtein	P	CCA	QPET
48	AAAAACAAC.AGAAACAAA	A	x	gsast10243.fasta	OnProtein	Q	CAA	QQET
48	AAAAACAAC.AGAAACAAA	A	x	gsast10329.fasta	OnProtein	Q	CAA	QQET
48	AAAAACAAC.AGAAACAAA	A	x	gsast1135.fasta	OnProtein	Q	CAA	QQET
48	AAAAACAAC.AGAAACAAA	A	x	gsast11578.fasta	OnProtein	Q	CAA	QQET
48	AAAAACAAC.AGAAACAAA	A	x	gsast1185.fasta	OnProtein	Q	CAA	QQET
48	AAAAACAAC.AGAAACAAA	C	x	gsast2674.fasta	OnProtein	P	CCA	QPET
48	AAAAACAAC.AGAAACAAA	A	x	gsast5319.fasta	OnProtein	Q	CAA	QQET
48	AAAAACAAC.AGAAACAAA	A	x	gsast9549.fasta	OnProtein	Q	CAA	QQET
48	AAAAACAAC.AGAAACAAA	A	x	gsast9636.fasta	OnProtein	Q	CAA	QQET
48	AAAAACAAC.AGAAACAAA	A	x	gsastca11.fasta	OnProtein	Q	CAA	QQET
49	AAAAACAAC.GCTTTCTAT	A	574375 F	USA300ref_FPR3757	UnannotatedRegion
49	AAAAACAAC.GCTTTCTAT	T	559003 F	USA400ref_MW2	UnannotatedRegion
49	AAAAACAAC.GCTTTCTAT	A	x	gsast10243.fasta	UnannotatedRegion
49	AAAAACAAC.GCTTTCTAT	A	x	gsast10329.fasta	UnannotatedRegion
49	AAAAACAAC.GCTTTCTAT	A	x	gsast11578.fasta	UnannotatedRegion
49	AAAAACAAC.GCTTTCTAT	A	x	gsast1185.fasta	UnannotatedRegion
49	AAAAACAAC.GCTTTCTAT	A	x	gsast2145.fasta	UnannotatedRegion
49	AAAAACAAC.GCTTTCTAT	T	x	gsast2674.fasta	UnannotatedRegion
49	AAAAACAAC.GCTTTCTAT	A	x	gsast5319.fasta	UnannotatedRegion
49	AAAAACAAC.GCTTTCTAT	A	x	gsast9636.fasta	UnannotatedRegion
49	AAAAACAAC.GCTTTCTAT	A	x	staph923.fasta	UnannotatedRegion
50	AAAAACAAG.GTGACGCTA	C	1375364 F	USA300ref_FPR3757	OnProtein	R	CGT	NKRDA
50	AAAAACAAG.GTGACGCTA	T	1359512 F	USA400ref_MW2	OnProtein	C	TGT	NKCDA
50	AAAAACAAG.GTGACGCTA	C	x	gsast10243.fasta	OnProtein	R	CGT	NKRDA
50	AAAAACAAG.GTGACGCTA	C	x	gsast10329.fasta	OnProtein	R	CGT	NKRDA
50	AAAAACAAG.GTGACGCTA	C	x	gsast11578.fasta	OnProtein	R	CGT	NKRDA
50	AAAAACAAG.GTGACGCTA	C	x	gsast1185.fasta	OnProtein	R	CGT	NKRDA
50	AAAAACAAG.GTGACGCTA	C	x	gsast2674.fasta	OnProtein	R	CGT	NKRDA
50	AAAAACAAG.GTGACGCTA	C	x	gsast5319.fasta	OnProtein	R	CGT	NKRDA
50	AAAAACAAG.GTGACGCTA	C	x	gsast9636.fasta	OnProtein	R	CGT	NKRDA
51	AAAAACACT.AGACAACAT	T	1519030 F	USA300ref_FPR3757	OnProtein	L	CTA	CLSVF
51	AAAAACACT.AGACAACAT	C	1502629 F	USA400ref_MW2	OnProtein	L	CTG	CLSVF
51	AAAAACACT.AGACAACAT	T	x	gsast10243.fasta	OnProtein	L	CTA	CLSVF
51	AAAAACACT.AGACAACAT	T	x	gsast10329.fasta	OnProtein	L	CTA	CLSVF
51	AAAAACACT.AGACAACAT	T	x	gsast1135.fasta	OnProtein	L	CTA	CLSVF
51	AAAAACACT.AGACAACAT	T	x	gsast11578.fasta	OnProtein	L	CTA	CLSVF
51	AAAAACACT.AGACAACAT	T	x	gsast1185.fasta	OnProtein	L	CTA	CLSVF
51	AAAAACACT.AGACAACAT	C	x	gsast2674.fasta	OnProtein	L	CTG	CLSVF
51	AAAAACACT.AGACAACAT	T	x	gsast5319.fasta	OnProtein	L	CTA	CLSVF
51	AAAAACACT.AGACAACAT	T	x	gsast9549.fasta	OnProtein	L	CTA	CLSVF
51	AAAAACACT.AGACAACAT	T	x	gsast9636.fasta	OnProtein	L	CTA	CLSVF
51	AAAAACACT.AGACAACAT	T	x	gsastca11.fasta	OnProtein	L	CTA	CLSVF
52	AAAAACAGG.TTACTTCAT	C	2629195 F	USA300ref_FPR3757	UnannotatedRegion
52	AAAAACAGG.TTACTTCAT	C	2632699 F	USA300ref_FPR3757	UnannotatedRegion
52	AAAAACAGG.TTACTTCAT	C	x	gsast10243.fasta	UnannotatedRegion
52	AAAAACAGG.TTACTTCAT	C	x	gsast10329.fasta	UnannotatedRegion
52	AAAAACAGG.TTACTTCAT	C	x	gsast1135.fasta	UnannotatedRegion
52	AAAAACAGG.TTACTTCAT	T	x	gsast11506.fasta	UnannotatedRegion
52	AAAAACAGG.TTACTTCAT	C	x	gsast11578.fasta	UnannotatedRegion
52	AAAAACAGG.TTACTTCAT	C	x	gsast1185.fasta	UnannotatedRegion
52	AAAAACAGG.TTACTTCAT	C	x	gsast13205.fasta	UnannotatedRegion
52	AAAAACAGG.TTACTTCAT	C	x	gsast2145.fasta	UnannotatedRegion
52	AAAAACAGG.TTACTTCAT	C	x	gsast5319.fasta	UnannotatedRegion
52	AAAAACAGG.TTACTTCAT	C	x	gsast9376.fasta	UnannotatedRegion
52	AAAAACAGG.TTACTTCAT	C	x	gsast9549.fasta	UnannotatedRegion
52	AAAAACAGG.TTACTTCAT	C	x	gsast9636.fasta	UnannotatedRegion
52	AAAAACAGG.TTACTTCAT	C	x	gsast9750.fasta	UnannotatedRegion
52	AAAAACAGG.TTACTTCAT	C	x	gsastca11.fasta	UnannotatedRegion
52	AAAAACAGG.TTACTTCAT	C	x	staph923.fasta	UnannotatedRegion
53	AAAAACATA.CGCCACTGA	T	244105 F	USA300ref_FPR3757	OnProtein	D	GAT	GDMF
53	AAAAACATA.CGCCACTGA	C	220424 F	USA400ref_MW2	OnProtein	G	GGT	GGMF
53	AAAAACATA.CGCCACTGA	T	x	gsast10243.fasta	OnProtein	D	GAT	GDMF
53	AAAAACATA.CGCCACTGA	T	x	gsast10329.fasta	OnProtein	D	GAT	GDMF
53	AAAAACATA.CGCCACTGA	T	x	gsast1135.fasta	OnProtein	D	GAT	GDMF
53	AAAAACATA.CGCCACTGA	C	x	gsast11506.fasta	OnProtein	G	GGT	GGMF
53	AAAAACATA.CGCCACTGA	T	x	gsast11578.fasta	OnProtein	D	GAT	GDMF
53	AAAAACATA.CGCCACTGA	T	x	gsast1185.fasta	OnProtein	D	GAT	GDMF
53	AAAAACATA.CGCCACTGA	T	x	gsast13205.fasta	OnProtein	D	GAT	GDMF
53	AAAAACATA.CGCCACTGA	T	x	gsast2145.fasta	OnProtein	D	GAT	GDMF
53	AAAAACATA.CGCCACTGA	C	x	gsast2674.fasta	OnProtein	G	GGT	GGMF
53	AAAAACATA.CGCCACTGA	T	x	gsast5319.fasta	OnProtein	D	GAT	GDMF
53	AAAAACATA.CGCCACTGA	T	x	gsast9376.fasta	OnProtein	D	GAT	GDMF
53	AAAAACATA.CGCCACTGA	T	x	gsast9549.fasta	OnProtein	D	GAT	GDMF
53	AAAAACATA.CGCCACTGA	T	x	gsast9636.fasta	OnProtein	D	GAT	GDMF
54	AAAAACATG.GGAAGTTTT	T	x	gsast13205.fasta	NotInAnnotatedGenome
54	AAAAACATG.GGAAGTTTT	G	x	staph923.fasta	NotInAnnotatedGenome
55	AAAAACATG.TTTTATAAT	T	2605911 R	USA300ref_FPR3757	OnProtein	V	GTT	HVFI
55	AAAAACATG.TTTTATAAT	T	2607037 R	USA300ref_FPR3757	OnProtein	V	GTT	HVFI
55	AAAAACATG.TTTTATAAT	G	2554959 R	USA400ref_MW2	OnProtein	G	GGT	HGFI
55	AAAAACATG.TTTTATAAT	T	x	gsast10243.fasta	OnProtein	V	GTT	HVFI
55	AAAAACATG.TTTTATAAT	T	x	gsast10329.fasta	OnProtein	V	GTT	HVFI
55	AAAAACATG.TTTTATAAT	T	x	gsast1135.fasta	OnProtein	V	GTT	HVFI
55	AAAAACATG.TTTTATAAT	T	x	gsast11578.fasta	OnProtein	V	GTT	HVFI
55	AAAAACATG.TTTTATAAT	T	x	gsast1185.fasta	OnProtein	V	GTT	HVFI
55	AAAAACATG.TTTTATAAT	T	x	gsast13205.fasta	OnProtein	V	GTT	HVFI
55	AAAAACATG.TTTTATAAT	T	x	gsast5319.fasta	OnProtein	V	GTT	HVFI
55	AAAAACATG.TTTTATAAT	T	x	gsast9549.fasta	OnProtein	V	GTT	HVFI
55	AAAAACATG.TTTTATAAT	T	x	gsast9636.fasta	OnProtein	V	GTT	HVFI
55	AAAAACATG.TTTTATAAT	T	x	staph923.fasta	OnProtein	V	GTT	HVFI
56	AAAAACCAA.CAAGAAACG	A	x	gsast5319.fasta	NotInAnnotatedGenome
56	AAAAACCAA.CAAGAAACG	G	x	gsast9636.fasta	NotInAnnotatedGenome
57	AAAAACCCC.AATATAGAA	A	657079 F	USA300ref_FPR3757	OnProtein	K	AAA	NPKYR
57	AAAAACCCC.AATATAGAA	C	641590 F	USA400ref_MW2	OnProtein	Q	CAA	NPQYR
57	AAAAACCCC.AATATAGAA	A	x	gsast10243.fasta	OnProtein	K	AAA	NPKYR
57	AAAAACCCC.AATATAGAA	A	x	gsast11578.fasta	OnProtein	K	AAA	NPKYR
57	AAAAACCCC.AATATAGAA	A	x	gsast1185.fasta	OnProtein	K	AAA	NPKYR
57	AAAAACCCC.AATATAGAA	C	x	gsast2674.fasta	OnProtein	Q	CAA	NPQYR
57	AAAAACCCC.AATATAGAA	A	x	gsast5319.fasta	OnProtein	K	AAA	NPKYR
57	AAAAACCCC.AATATAGAA	A	x	gsast9549.fasta	OnProtein	K	AAA	NPKYR
57	AAAAACCCC.AATATAGAA	A	x	gsast9636.fasta	OnProtein	K	AAA	NPKYR
58	AAAAACGAC.CTGCAGGAA	C	x	gsast10329.fasta	NotInAnnotatedGenome
58	AAAAACGAC.CTGCAGGAA	C	x	gsast11578.fasta	NotInAnnotatedGenome
58	AAAAACGAC.CTGCAGGAA	T	x	gsast1185.fasta	NotInAnnotatedGenome
58	AAAAACGAC.CTGCAGGAA	C	x	gsast5319.fasta	NotInAnnotatedGenome
58	AAAAACGAC.CTGCAGGAA	C	x	gsast9376.fasta	NotInAnnotatedGenome
58	AAAAACGAC.CTGCAGGAA	C	x	gsast9636.fasta	NotInAnnotatedGenome
59	AAAAACGTG.TGTACTTGC	T	779858 F	USA300ref_FPR3757	OnProtein	V	GTT	RVVL
59	AAAAACGTG.TGTACTTGC	T	764586 F	USA400ref_MW2	OnProtein	V	GTT	RVVL
59	AAAAACGTG.TGTACTTGC	G	x	gsast10243.fasta	OnProtein	G	GGT	RGVL
59	AAAAACGTG.TGTACTTGC	G	x	gsast10329.fasta	OnProtein	G	GGT	RGVL
59	AAAAACGTG.TGTACTTGC	T	x	gsast11506.fasta	OnProtein	V	GTT	RVVL
59	AAAAACGTG.TGTACTTGC	T	x	gsast11578.fasta	OnProtein	V	GTT	RVVL
59	AAAAACGTG.TGTACTTGC	T	x	gsast1185.fasta	OnProtein	V	GTT	RVVL
59	AAAAACGTG.TGTACTTGC	T	x	gsast13205.fasta	OnProtein	V	GTT	RVVL
59	AAAAACGTG.TGTACTTGC	T	x	gsast2145.fasta	OnProtein	V	GTT	RVVL
59	AAAAACGTG.TGTACTTGC	T	x	gsast2674.fasta	OnProtein	V	GTT	RVVL
59	AAAAACGTG.TGTACTTGC	T	x	gsast5319.fasta	OnProtein	V	GTT	RVVL
59	AAAAACGTG.TGTACTTGC	T	x	gsast9376.fasta	OnProtein	V	GTT	RVVL
59	AAAAACGTG.TGTACTTGC	T	x	gsast9636.fasta	OnProtein	V	GTT	RVVL
59	AAAAACGTG.TGTACTTGC	T	x	gsastca11.fasta	OnProtein	V	GTT	RVVL
60	AAAAACTCT.AAAGTTGTA	T	867978 F	USA400ref_MW2	NotProteinCoding
60	AAAAACTCT.AAAGTTGTA	T	x	gsast10329.fasta	NotProteinCoding
60	AAAAACTCT.AAAGTTGTA	A	x	gsast1135.fasta	NotProteinCoding
60	AAAAACTCT.AAAGTTGTA	A	x	gsast13205.fasta	NotProteinCoding
60	AAAAACTCT.AAAGTTGTA	T	x	gsast2674.fasta	NotProteinCoding
60	AAAAACTCT.AAAGTTGTA	A	x	gsast9549.fasta	NotProteinCoding
61	AAAAACTGG.ATTACAAGA	G	104248 R	USA300ref_FPR3757	OnProtein	I	ATC	VIPVF
61	AAAAACTGG.ATTACAAGA	G	76460 R	USA400ref_MW2	OnProtein	I	ATC	VIPVF
61	AAAAACTGG.ATTACAAGA	G	x	gsast10243.fasta	OnProtein	I	ATC	VIPVF
61	AAAAACTGG.ATTACAAGA	G	x	gsast10329.fasta	OnProtein	I	ATC	VIPVF
61	AAAAACTGG.ATTACAAGA	G	x	gsast11506.fasta	OnProtein	I	ATC	VIPVF
61	AAAAACTGG.ATTACAAGA	G	x	gsast11578.fasta	OnProtein	I	ATC	VIPVF
61	AAAAACTGG.ATTACAAGA	G	x	gsast1185.fasta	OnProtein	I	ATC	VIPVF
61	AAAAACTGG.ATTACAAGA	G	x	gsast13205.fasta	OnProtein	I	ATC	VIPVF
61	AAAAACTGG.ATTACAAGA	G	x	gsast2145.fasta	OnProtein	I	ATC	VIPVF
61	AAAAACTGG.ATTACAAGA	G	x	gsast2674.fasta	OnProtein	I	ATC	VIPVF
61	AAAAACTGG.ATTACAAGA	G	x	gsast5319.fasta	OnProtein	I	ATC	VIPVF
61	AAAAACTGG.ATTACAAGA	G	x	gsast9549.fasta	OnProtein	I	ATC	VIPVF
61	AAAAACTGG.ATTACAAGA	G	x	gsast9636.fasta	OnProtein	I	ATC	VIPVF
61	AAAAACTGG.ATTACAAGA	G	x	gsast9750.fasta	OnProtein	I	ATC	VIPVF
61	AAAAACTGG.ATTACAAGA	G	x	gsastca11.fasta	OnProtein	I	ATC	VIPVF
61	AAAAACTGG.ATTACAAGA	A	x	gsastq2352.fasta	OnProtein	I	ATT	VIPVF
62	AAAAACTGG.TATGACGTA	A	2330548 R	USA300ref_FPR3757	OnProtein	G	GGA	TGYDV
62	AAAAACTGG.TATGACGTA	T	2286860 R	USA400ref_MW2	OnProtein	G	GGT	TGYDV
62	AAAAACTGG.TATGACGTA	A	x	gsast10243.fasta	OnProtein	G	GGA	TGYDV
62	AAAAACTGG.TATGACGTA	A	x	gsast10329.fasta	OnProtein	G	GGA	TGYDV
62	AAAAACTGG.TATGACGTA	A	x	gsast1135.fasta	OnProtein	G	GGA	TGYDV
62	AAAAACTGG.TATGACGTA	A	x	gsast11578.fasta	OnProtein	G	GGA	TGYDV
62	AAAAACTGG.TATGACGTA	A	x	gsast1185.fasta	OnProtein	G	GGA	TGYDV
62	AAAAACTGG.TATGACGTA	A	x	gsast13205.fasta	OnProtein	G	GGA	TGYDV
62	AAAAACTGG.TATGACGTA	A	x	gsast2145.fasta	OnProtein	G	GGA	TGYDV
62	AAAAACTGG.TATGACGTA	T	x	gsast2674.fasta	OnProtein	G	GGT	TGYDV
62	AAAAACTGG.TATGACGTA	A	x	gsast5319.fasta	OnProtein	G	GGA	TGYDV
62	AAAAACTGG.TATGACGTA	A	x	gsast9636.fasta	OnProtein	G	GGA	TGYDV
62	AAAAACTGG.TATGACGTA	A	x	gsastca11.fasta	OnProtein	G	GGA	TGYDV
62	AAAAACTGG.TATGACGTA	T	x	staph649.fasta	OnProtein	G	GGT	TGYDV
63	AAAAACTGT.AATGTAAAA	A	2284866 R	USA300ref_FPR3757	OnProtein	V	GTA	TVNVK
63	AAAAACTGT.AATGTAAAA	T	2244752 R	USA400ref_MW2	OnProtein	V	GTT	TVNVK
63	AAAAACTGT.AATGTAAAA	A	x	gsast10243.fasta	OnProtein	V	GTA	TVNVK
63	AAAAACTGT.AATGTAAAA	A	x	gsast10329.fasta	OnProtein	V	GTA	TVNVK
63	AAAAACTGT.AATGTAAAA	A	x	gsast11578.fasta	OnProtein	V	GTA	TVNVK
63	AAAAACTGT.AATGTAAAA	A	x	gsast1185.fasta	OnProtein	V	GTA	TVNVK
63	AAAAACTGT.AATGTAAAA	A	x	gsast2145.fasta	OnProtein	V	GTA	TVNVK
63	AAAAACTGT.AATGTAAAA	T	x	gsast2674.fasta	OnProtein	V	GTT	TVNVK
63	AAAAACTGT.AATGTAAAA	A	x	gsast5319.fasta	OnProtein	V	GTA	TVNVK
63	AAAAACTGT.AATGTAAAA	A	x	gsast9376.fasta	OnProtein	V	GTA	TVNVK
63	AAAAACTGT.AATGTAAAA	A	x	gsast9636.fasta	OnProtein	V	GTA	TVNVK
63	AAAAACTGT.AATGTAAAA	A	x	gsastca11.fasta	OnProtein	V	GTA	TVNVK
63	AAAAACTGT.AATGTAAAA	T	x	staph649.fasta	OnProtein	V	GTT	TVNVK
63	AAAAACTGT.AATGTAAAA	A	x	staph923.fasta	OnProtein	V	GTA	TVNVK
64	AAAAACTTG.TCTAGACGA	A	2275549 R	USA300ref_FPR3757	OnProtein	D	GAT	LDQVF
64	AAAAACTTG.TCTAGACGA	C	2235374 R	USA400ref_MW2	OnProtein	E	GAG	LEQVF
64	AAAAACTTG.TCTAGACGA	A	x	gsast10243.fasta	OnProtein	D	GAT	LDQVF
64	AAAAACTTG.TCTAGACGA	A	x	gsast10329.fasta	OnProtein	D	GAT	LDQVF
64	AAAAACTTG.TCTAGACGA	A	x	gsast11578.fasta	OnProtein	D	GAT	LDQVF
64	AAAAACTTG.TCTAGACGA	A	x	gsast1185.fasta	OnProtein	D	GAT	LDQVF
64	AAAAACTTG.TCTAGACGA	A	x	gsast2145.fasta	OnProtein	D	GAT	LDQVF
64	AAAAACTTG.TCTAGACGA	C	x	gsast2674.fasta	OnProtein	E	GAG	LEQVF
64	AAAAACTTG.TCTAGACGA	A	x	gsast5319.fasta	OnProtein	D	GAT	LDQVF
64	AAAAACTTG.TCTAGACGA	A	x	gsast9376.fasta	OnProtein	D	GAT	LDQVF
64	AAAAACTTG.TCTAGACGA	A	x	gsast9549.fasta	OnProtein	D	GAT	LDQVF
64	AAAAACTTG.TCTAGACGA	A	x	gsast9636.fasta	OnProtein	D	GAT	LDQVF
64	AAAAACTTG.TCTAGACGA	A	x	gsastca11.fasta	OnProtein	D	GAT	LDQVF
64	AAAAACTTG.TCTAGACGA	C	x	staph649.fasta	OnProtein	E	GAG	LEQVF
64	AAAAACTTG.TCTAGACGA	A	x	staph923.fasta	OnProtein	D	GAT	LDQVF
65	AAAAACTTT.AAAATGTCG	G	1961543 R	USA300ref_FPR3757	UnannotatedRegion
65	AAAAACTTT.AAAATGTCG	A	1924720 R	USA400ref_MW2	UnannotatedRegion
65	AAAAACTTT.AAAATGTCG	G	x	gsast10243.fasta	UnannotatedRegion
65	AAAAACTTT.AAAATGTCG	G	x	gsast10329.fasta	UnannotatedRegion
65	AAAAACTTT.AAAATGTCG	G	x	gsast11578.fasta	UnannotatedRegion
65	AAAAACTTT.AAAATGTCG	G	x	gsast1185.fasta	UnannotatedRegion
65	AAAAACTTT.AAAATGTCG	G	x	gsast13205.fasta	UnannotatedRegion
65	AAAAACTTT.AAAATGTCG	G	x	gsast2145.fasta	UnannotatedRegion
65	AAAAACTTT.AAAATGTCG	A	x	gsast2674.fasta	UnannotatedRegion
65	AAAAACTTT.AAAATGTCG	G	x	gsast5319.fasta	UnannotatedRegion
65	AAAAACTTT.AAAATGTCG	G	x	gsast9636.fasta	UnannotatedRegion
66	AAAAACTTT.TTCAATTTA	C	1449990 F	USA300ref_FPR3757	OnProtein	K	AAG	LKKVF
66	AAAAACTTT.TTCAATTTA	C	x	gsast10243.fasta	OnProtein	K	AAG	LKKVF
66	AAAAACTTT.TTCAATTTA	C	x	gsast11578.fasta	OnProtein	K	AAG	LKKVF
66	AAAAACTTT.TTCAATTTA	C	x	gsast1185.fasta	OnProtein	K	AAG	LKKVF
66	AAAAACTTT.TTCAATTTA	C	x	gsast13205.fasta	OnProtein	K	AAG	LKKVF
66	AAAAACTTT.TTCAATTTA	A	x	gsast2674.fasta	OnProtein	N	AAT	LNKVF
66	AAAAACTTT.TTCAATTTA	C	x	gsast5319.fasta	OnProtein	K	AAG	LKKVF
66	AAAAACTTT.TTCAATTTA	C	x	gsast9636.fasta	OnProtein	K	AAG	LKKVF
66	AAAAACTTT.TTCAATTTA	C	x	staph923.fasta	OnProtein	K	AAG	LKKVF
67	AAAAAGAAA.AAAAAAATA	G	1354777 F	USA300ref_FPR3757	UnannotatedRegion
67	AAAAAGAAA.AAAAAAATA	G	1338984 F	USA400ref_MW2	UnannotatedRegion
67	AAAAAGAAA.AAAAAAATA	T	x	gsast13205.fasta	UnannotatedRegion
67	AAAAAGAAA.AAAAAAATA	G	x	gsast9376.fasta	UnannotatedRegion
67	AAAAAGAAA.AAAAAAATA	G	x	gsast9636.fasta	UnannotatedRegion
68	AAAAAGAAA.ATTGAAAAG	C	2547088 R	USA300ref_FPR3757	OnProtein	N	AAC	RNIEK
68	AAAAAGAAA.ATTGAAAAG	C	2496367 R	USA400ref_MW2	OnProtein	N	AAC	RNIEK
68	AAAAAGAAA.ATTGAAAAG	A	x	gsast1135.fasta	OnProtein	K	AAA	RKIEK
68	AAAAAGAAA.ATTGAAAAG	C	x	gsast1185.fasta	OnProtein	N	AAC	RNIEK
68	AAAAAGAAA.ATTGAAAAG	C	x	gsast2674.fasta	OnProtein	N	AAC	RNIEK
68	AAAAAGAAA.ATTGAAAAG	A	x	gsast9750.fasta	OnProtein	K	AAA	RKIEK
68	AAAAAGAAA.ATTGAAAAG	A	x	staph923.fasta	OnProtein	K	AAA	RKIEK
69	AAAAAGAAA.CTAAGAAAA	G	1456831 R	USA300ref_FPR3757	OnProtein	A	GCT	KKAKK
69	AAAAAGAAA.CTAAGAAAA	T	1441560 R	USA400ref_MW2	OnProtein	S	TCT	KKSKK
69	AAAAAGAAA.CTAAGAAAA	G	x	gsast10243.fasta	OnProtein	A	GCT	KKAKK
69	AAAAAGAAA.CTAAGAAAA	G	x	gsast1185.fasta	OnProtein	A	GCT	KKAKK
69	AAAAAGAAA.CTAAGAAAA	G	x	gsast5319.fasta	OnProtein	A	GCT	KKAKK
69	AAAAAGAAA.CTAAGAAAA	G	x	gsast9636.fasta	OnProtein	A	GCT	KKAKK
70	AAAAAGAAA.CTCAAGCGA	A	2114176 R	USA300ref_FPR3757	OnProtein	T	ACT	KKTQA
70	AAAAAGAAA.CTCAAGCGA	G	2075531 R	USA400ref_MW2	OnProtein	A	GCT	KKAQA
70	AAAAAGAAA.CTCAAGCGA	A	x	gsast10243.fasta	OnProtein	T	ACT	KKTQA
70	AAAAAGAAA.CTCAAGCGA	A	x	gsast10329.fasta	OnProtein	T	ACT	KKTQA
70	AAAAAGAAA.CTCAAGCGA	A	x	gsast11578.fasta	OnProtein	T	ACT	KKTQA
70	AAAAAGAAA.CTCAAGCGA	A	x	gsast13205.fasta	OnProtein	T	ACT	KKTQA
70	AAAAAGAAA.CTCAAGCGA	A	x	gsast2145.fasta	OnProtein	T	ACT	KKTQA
70	AAAAAGAAA.CTCAAGCGA	G	x	gsast2674.fasta	OnProtein	A	GCT	KKAQA
70	AAAAAGAAA.CTCAAGCGA	A	x	gsast5319.fasta	OnProtein	T	ACT	KKTQA
70	AAAAAGAAA.CTCAAGCGA	A	x	gsast9549.fasta	OnProtein	T	ACT	KKTQA
70	AAAAAGAAA.CTCAAGCGA	A	x	gsast9636.fasta	OnProtein	T	ACT	KKTQA
71	AAAAAGAAA.TACTTTTGA	T	2685151 R	USA300ref_FPR3757	UnannotatedRegion
71	AAAAAGAAA.TACTTTTGA	A	2630514 R	USA400ref_MW2	UnannotatedRegion
71	AAAAAGAAA.TACTTTTGA	T	x	gsast10243.fasta	UnannotatedRegion
71	AAAAAGAAA.TACTTTTGA	T	x	gsast10329.fasta	UnannotatedRegion
71	AAAAAGAAA.TACTTTTGA	T	x	gsast1135.fasta	UnannotatedRegion
71	AAAAAGAAA.TACTTTTGA	A	x	gsast11506.fasta	UnannotatedRegion
71	AAAAAGAAA.TACTTTTGA	T	x	gsast1185.fasta	UnannotatedRegion
71	AAAAAGAAA.TACTTTTGA	T	x	gsast13205.fasta	UnannotatedRegion
71	AAAAAGAAA.TACTTTTGA	T	x	gsast2145.fasta	UnannotatedRegion
71	AAAAAGAAA.TACTTTTGA	A	x	gsast2674.fasta	UnannotatedRegion
71	AAAAAGAAA.TACTTTTGA	T	x	gsast5319.fasta	UnannotatedRegion
71	AAAAAGAAA.TACTTTTGA	T	x	gsast9636.fasta	UnannotatedRegion
71	AAAAAGAAA.TACTTTTGA	T	x	gsastca11.fasta	UnannotatedRegion
71	AAAAAGAAA.TACTTTTGA	T	x	staph923.fasta	UnannotatedRegion
72	AAAAAGAAA.TAGAAAAAA	G	x	gsast1185.fasta	NotInAnnotatedGenome
72	AAAAAGAAA.TAGAAAAAA	G	x	gsast2674.fasta	NotInAnnotatedGenome
72	AAAAAGAAA.TAGAAAAAA	T	x	gsast9376.fasta	NotInAnnotatedGenome
72	AAAAAGAAA.TAGAAAAAA	G	x	staph923.fasta	NotInAnnotatedGenome
73	AAAAAGAAA.TAGAAAAAG	G	x	gsast10243.fasta	NotInAnnotatedGenome
73	AAAAAGAAA.TAGAAAAAG	G	x	gsast11506.fasta	NotInAnnotatedGenome
73	AAAAAGAAA.TAGAAAAAG	G	x	gsast1185.fasta	NotInAnnotatedGenome
73	AAAAAGAAA.TAGAAAAAG	T	x	gsast13205.fasta	NotInAnnotatedGenome
73	AAAAAGAAA.TAGAAAAAG	G	x	gsast2145.fasta	NotInAnnotatedGenome
73	AAAAAGAAA.TAGAAAAAG	G	x	gsast2674.fasta	NotInAnnotatedGenome
73	AAAAAGAAA.TAGAAAAAG	G	x	gsast9750.fasta	NotInAnnotatedGenome
73	AAAAAGAAA.TAGAAAAAG	G	x	gsastca11.fasta	NotInAnnotatedGenome
73	AAAAAGAAA.TAGAAAAAG	G	x	gsastq2352.fasta	NotInAnnotatedGenome
73	AAAAAGAAA.TAGAAAAAG	G	x	staph649.fasta	NotInAnnotatedGenome
73	AAAAAGAAA.TAGAAAAAG	G	x	staph923.fasta	NotInAnnotatedGenome
74	AAAAAGAAA.TTCTTAAAA	G	x	gsast1185.fasta	NotInAnnotatedGenome
74	AAAAAGAAA.TTCTTAAAA	C	x	gsast13205.fasta	NotInAnnotatedGenome
75	AAAAAGAAA.TTCTTAAAG	G	x	gsast11506.fasta	NotInAnnotatedGenome
75	AAAAAGAAA.TTCTTAAAG	G	x	gsast1185.fasta	NotInAnnotatedGenome
75	AAAAAGAAA.TTCTTAAAG	C	x	gsast13205.fasta	NotInAnnotatedGenome
76	AAAAAGAAA.TTGATGAAG	C	1457464 R	USA300ref_FPR3757	OnProtein	L	CTT	KKLDE
76	AAAAAGAAA.TTGATGAAG	A	1442193 R	USA400ref_MW2	OnProtein	I	ATT	KKIDE
76	AAAAAGAAA.TTGATGAAG	C	x	gsast10243.fasta	OnProtein	L	CTT	KKLDE
76	AAAAAGAAA.TTGATGAAG	C	x	gsast10329.fasta	OnProtein	L	CTT	KKLDE
76	AAAAAGAAA.TTGATGAAG	C	x	gsast11578.fasta	OnProtein	L	CTT	KKLDE
76	AAAAAGAAA.TTGATGAAG	C	x	gsast1185.fasta	OnProtein	L	CTT	KKLDE
76	AAAAAGAAA.TTGATGAAG	C	x	gsast13205.fasta	OnProtein	L	CTT	KKLDE
76	AAAAAGAAA.TTGATGAAG	C	x	gsast5319.fasta	OnProtein	L	CTT	KKLDE
76	AAAAAGAAA.TTGATGAAG	C	x	gsast9549.fasta	OnProtein	L	CTT	KKLDE
76	AAAAAGAAA.TTGATGAAG	C	x	gsast9636.fasta	OnProtein	L	CTT	KKLDE
77	AAAAAGAAG.TAAATTTGA	C	1825521 R	USA400ref_MW2	OnProtein	A	GCT	EAKF
77	AAAAAGAAG.TAAATTTGA	A	x	gsast10329.fasta	OnProtein	D	GAT	EDKF
77	AAAAAGAAG.TAAATTTGA	C	x	gsast11578.fasta	OnProtein	A	GCT	EAKF
77	AAAAAGAAG.TAAATTTGA	A	x	gsast2145.fasta	OnProtein	D	GAT	EDKF
77	AAAAAGAAG.TAAATTTGA	C	x	gsast2674.fasta	OnProtein	A	GCT	EAKF
77	AAAAAGAAG.TAAATTTGA	A	x	gsast9636.fasta	OnProtein	D	GAT	EDKF
78	AAAAAGAAG.TTTTCTTTA	C	1991924 R	USA300ref_FPR3757	UnannotatedRegion
78	AAAAAGAAG.TTTTCTTTA	A	1955035 R	USA400ref_MW2	UnannotatedRegion
78	AAAAAGAAG.TTTTCTTTA	C	x	gsast10243.fasta	UnannotatedRegion
78	AAAAAGAAG.TTTTCTTTA	C	x	gsast1185.fasta	UnannotatedRegion
78	AAAAAGAAG.TTTTCTTTA	A	x	gsast2674.fasta	UnannotatedRegion
78	AAAAAGAAG.TTTTCTTTA	C	x	gsast5319.fasta	UnannotatedRegion
78	AAAAAGAAG.TTTTCTTTA	C	x	gsast9636.fasta	UnannotatedRegion
78	AAAAAGAAG.TTTTCTTTA	C	x	gsastca11.fasta	UnannotatedRegion
79	AAAAAGAAT.AAAAGATAA	T	2014615 R	USA300ref_FPR3757	OnProtein	L	TTA	ELKD
79	AAAAAGAAT.AAAAGATAA	T	1976355 R	USA400ref_MW2	OnProtein	L	TTA	ELKD
79	AAAAAGAAT.AAAAGATAA	T	x	gsast10243.fasta	OnProtein	L	TTA	ELKD
79	AAAAAGAAT.AAAAGATAA	T	x	gsast10329.fasta	OnProtein	L	TTA	ELKD
79	AAAAAGAAT.AAAAGATAA	A	x	gsast11506.fasta	OnProtein	*	TAA	E*KD
79	AAAAAGAAT.AAAAGATAA	T	x	gsast11578.fasta	OnProtein	L	TTA	ELKD
79	AAAAAGAAT.AAAAGATAA	T	x	gsast1185.fasta	OnProtein	L	TTA	ELKD
79	AAAAAGAAT.AAAAGATAA	T	x	gsast13205.fasta	OnProtein	L	TTA	ELKD
79	AAAAAGAAT.AAAAGATAA	T	x	gsast2145.fasta	OnProtein	L	TTA	ELKD
79	AAAAAGAAT.AAAAGATAA	A	x	gsast2674.fasta	OnProtein	*	TAA	E*KD
79	AAAAAGAAT.AAAAGATAA	T	x	gsast5319.fasta	OnProtein	L	TTA	ELKD
79	AAAAAGAAT.AAAAGATAA	T	x	gsast9376.fasta	OnProtein	L	TTA	ELKD
79	AAAAAGAAT.AAAAGATAA	T	x	gsast9549.fasta	OnProtein	L	TTA	ELKD
79	AAAAAGAAT.AAAAGATAA	T	x	gsast9636.fasta	OnProtein	L	TTA	ELKD
79	AAAAAGAAT.AAAAGATAA	T	x	gsastca11.fasta	OnProtein	L	TTA	ELKD
79	AAAAAGAAT.AAAAGATAA	A	x	staph649.fasta	OnProtein	*	TAA	E*KD
80	AAAAAGAAT.ACAAAGCAT	C	2629252 R	USA300ref_FPR3757	OnProtein	H	CAC	KNHKA
80	AAAAAGAAT.ACAAAGCAT	C	2632756 R	USA300ref_FPR3757	OnProtein	H	CAC	KNHKA
80	AAAAAGAAT.ACAAAGCAT	C	x	gsast10243.fasta	OnProtein	H	CAC	KNHKA
80	AAAAAGAAT.ACAAAGCAT	C	x	gsast10329.fasta	OnProtein	H	CAC	KNHKA
80	AAAAAGAAT.ACAAAGCAT	C	x	gsast1135.fasta	OnProtein	H	CAC	KNHKA
80	AAAAAGAAT.ACAAAGCAT	A	x	gsast11506.fasta	OnProtein	N	AAC	KNNKA
80	AAAAAGAAT.ACAAAGCAT	C	x	gsast11578.fasta	OnProtein	H	CAC	KNHKA
80	AAAAAGAAT.ACAAAGCAT	C	x	gsast1185.fasta	OnProtein	H	CAC	KNHKA
80	AAAAAGAAT.ACAAAGCAT	C	x	gsast2145.fasta	OnProtein	H	CAC	KNHKA
80	AAAAAGAAT.ACAAAGCAT	C	x	gsast5319.fasta	OnProtein	H	CAC	KNHKA
80	AAAAAGAAT.ACAAAGCAT	C	x	gsast9376.fasta	OnProtein	H	CAC	KNHKA
80	AAAAAGAAT.ACAAAGCAT	C	x	gsast9549.fasta	OnProtein	H	CAC	KNHKA
80	AAAAAGAAT.ACAAAGCAT	C	x	gsast9636.fasta	OnProtein	H	CAC	KNHKA
80	AAAAAGAAT.ACAAAGCAT	C	x	gsastca11.fasta	OnProtein	H	CAC	KNHKA
80	AAAAAGAAT.ACAAAGCAT	C	x	staph923.fasta	OnProtein	H	CAC	KNHKA
81	AAAAAGAAT.TATTGATAT	C	1240064 F	USA400ref_MW2	OnProtein	S	TCT	ESID
81	AAAAAGAAT.TATTGATAT	C	x	gsast11578.fasta	OnProtein	S	TCT	ESID
81	AAAAAGAAT.TATTGATAT	C	x	gsast2145.fasta	OnProtein	S	TCT	ESID
81	AAAAAGAAT.TATTGATAT	C	x	gsast2674.fasta	OnProtein	S	TCT	ESID
81	AAAAAGAAT.TATTGATAT	T	x	gsast9376.fasta	OnProtein	F	TTT	EFID
82	AAAAAGACT.AAGTGTCAC	T	x	gsast1185.fasta	NotInAnnotatedGenome
82	AAAAAGACT.AAGTGTCAC	C	x	gsast2674.fasta	NotInAnnotatedGenome
83	AAAAAGACT.TCCACCATA	T	1677676 F	USA300ref_FPR3757	UnannotatedRegion
83	AAAAAGACT.TCCACCATA	C	1647371 F	USA400ref_MW2	UnannotatedRegion
83	AAAAAGACT.TCCACCATA	T	x	gsast10243.fasta	UnannotatedRegion
83	AAAAAGACT.TCCACCATA	T	x	gsast11578.fasta	UnannotatedRegion
83	AAAAAGACT.TCCACCATA	T	x	gsast1185.fasta	UnannotatedRegion
83	AAAAAGACT.TCCACCATA	T	x	gsast2145.fasta	UnannotatedRegion
83	AAAAAGACT.TCCACCATA	C	x	gsast2674.fasta	UnannotatedRegion
83	AAAAAGACT.TCCACCATA	T	x	gsast5319.fasta	UnannotatedRegion
83	AAAAAGACT.TCCACCATA	T	x	gsast9549.fasta	UnannotatedRegion
83	AAAAAGACT.TCCACCATA	T	x	gsast9636.fasta	UnannotatedRegion
84	AAAAAGAGA.AAAGAAAAA	G	841239 F	USA300ref_FPR3757	OnProtein	R	AGA	ERKK
84	AAAAAGAGA.AAAGAAAAA	G	825793 F	USA400ref_MW2	OnProtein	R	AGA	ERKK
84	AAAAAGAGA.AAAGAAAAA	G	x	gsast10243.fasta	OnProtein	R	AGA	ERKK
84	AAAAAGAGA.AAAGAAAAA	G	x	gsast11578.fasta	OnProtein	R	AGA	ERKK
84	AAAAAGAGA.AAAGAAAAA	G	x	gsast1185.fasta	OnProtein	R	AGA	ERKK
84	AAAAAGAGA.AAAGAAAAA	A	x	gsast2674.fasta	OnProtein	K	AAA	EKKK
84	AAAAAGAGA.AAAGAAAAA	G	x	gsast5319.fasta	OnProtein	R	AGA	ERKK
84	AAAAAGAGA.AAAGAAAAA	G	x	gsast9636.fasta	OnProtein	R	AGA	ERKK
85	AAAAAGAGA.AAATTAAAC	T	2282622 R	USA400ref_MW2	UnannotatedRegion
85	AAAAAGAGA.AAATTAAAC	T	x	gsast11506.fasta	UnannotatedRegion
85	AAAAAGAGA.AAATTAAAC	T	x	gsast2674.fasta	UnannotatedRegion
85	AAAAAGAGA.AAATTAAAC	A	x	gsastq2352.fasta	UnannotatedRegion
86	AAAAAGATA.TTATAAAGT	T	1371362 F	USA400ref_MW2	OnProtein	I	ATT	DIYK
86	AAAAAGATA.TTATAAAGT	G	x	gsast11578.fasta	OnProtein	S	AGT	DSYK
86	AAAAAGATA.TTATAAAGT	T	x	gsast1185.fasta	OnProtein	I	ATT	DIYK
86	AAAAAGATA.TTATAAAGT	G	x	gsast13205.fasta	OnProtein	S	AGT	DSYK
86	AAAAAGATA.TTATAAAGT	G	x	gsast2145.fasta	OnProtein	S	AGT	DSYK
86	AAAAAGATA.TTATAAAGT	G	x	gsast9549.fasta	OnProtein	S	AGT	DSYK
86	AAAAAGATA.TTATAAAGT	T	x	gsast9636.fasta	OnProtein	I	ATT	DIYK
86	AAAAAGATA.TTATAAAGT	G	x	staph923.fasta	OnProtein	S	AGT	DSYK
87	AAAAAGATG.ATCACGCGC	T	1067247 F	USA300ref_FPR3757	OnProtein	V	GTA	DVSR
87	AAAAAGATG.ATCACGCGC	C	1051046 F	USA400ref_MW2	OnProtein	A	GCA	DASR
87	AAAAAGATG.ATCACGCGC	T	x	gsast10243.fasta	OnProtein	V	GTA	DVSR
87	AAAAAGATG.ATCACGCGC	T	x	gsast10329.fasta	OnProtein	V	GTA	DVSR
87	AAAAAGATG.ATCACGCGC	C	x	gsast11506.fasta	OnProtein	A	GCA	DASR
87	AAAAAGATG.ATCACGCGC	T	x	gsast11578.fasta	OnProtein	V	GTA	DVSR
87	AAAAAGATG.ATCACGCGC	T	x	gsast1185.fasta	OnProtein	V	GTA	DVSR
87	AAAAAGATG.ATCACGCGC	T	x	gsast2145.fasta	OnProtein	V	GTA	DVSR
87	AAAAAGATG.ATCACGCGC	C	x	gsast2674.fasta	OnProtein	A	GCA	DASR
87	AAAAAGATG.ATCACGCGC	T	x	gsast5319.fasta	OnProtein	V	GTA	DVSR
87	AAAAAGATG.ATCACGCGC	T	x	gsast9549.fasta	OnProtein	V	GTA	DVSR
87	AAAAAGATG.ATCACGCGC	T	x	gsast9636.fasta	OnProtein	V	GTA	DVSR
87	AAAAAGATG.ATCACGCGC	T	x	staph923.fasta	OnProtein	V	GTA	DVSR
88	AAAAAGATG.GGTTGAATT	T	1545485 R	USA300ref_FPR3757	OnProtein	V	GTG	DVVE
88	AAAAAGATG.GGTTGAATT	C	1528696 R	USA400ref_MW2	OnProtein	A	GCG	DAVE
88	AAAAAGATG.GGTTGAATT	T	x	gsast10243.fasta	OnProtein	V	GTG	DVVE
88	AAAAAGATG.GGTTGAATT	T	x	gsast10329.fasta	OnProtein	V	GTG	DVVE
88	AAAAAGATG.GGTTGAATT	T	x	gsast1135.fasta	OnProtein	V	GTG	DVVE
88	AAAAAGATG.GGTTGAATT	C	x	gsast11506.fasta	OnProtein	A	GCG	DAVE
88	AAAAAGATG.GGTTGAATT	T	x	gsast1185.fasta	OnProtein	V	GTG	DVVE
88	AAAAAGATG.GGTTGAATT	T	x	gsast13205.fasta	OnProtein	V	GTG	DVVE
88	AAAAAGATG.GGTTGAATT	C	x	gsast2674.fasta	OnProtein	A	GCG	DAVE
88	AAAAAGATG.GGTTGAATT	T	x	gsast5319.fasta	OnProtein	V	GTG	DVVE
88	AAAAAGATG.GGTTGAATT	T	x	gsast9549.fasta	OnProtein	V	GTG	DVVE
88	AAAAAGATG.GGTTGAATT	T	x	gsast9636.fasta	OnProtein	V	GTG	DVVE
88	AAAAAGATG.GGTTGAATT	T	x	gsastca11.fasta	OnProtein	V	GTG	DVVE
89	AAAAAGCAA.ACTTAAAGA	A	1286986 F	USA300ref_FPR3757	OnProtein	K	AAA	AKLK
89	AAAAAGCAA.ACTTAAAGA	A	1471134 R	USA300ref_FPR3757	OnProtein	K	AAA	AKLK
89	AAAAAGCAA.ACTTAAAGA	A	1456241 R	USA400ref_MW2	OnProtein	K	AAA	AKLK
89	AAAAAGCAA.ACTTAAAGA	A	x	gsast11578.fasta	OnProtein	K	AAA	AKLK
89	AAAAAGCAA.ACTTAAAGA	A	x	gsast13205.fasta	OnProtein	K	AAA	AKLK
89	AAAAAGCAA.ACTTAAAGA	G	x	gsast2145.fasta	OnProtein	R	AGA	ARLK
89	AAAAAGCAA.ACTTAAAGA	A	x	gsast2674.fasta	OnProtein	K	AAA	AKLK
89	AAAAAGCAA.ACTTAAAGA	A	x	gsastca11.fasta	OnProtein	K	AAA	AKLK
89	AAAAAGCAA.ACTTAAAGA	A	x	staph923.fasta	OnProtein	K	AAA	AKLK
90	AAAAAGCAA.ATAAAGATA	A	x	gsast11506.fasta	NotInAnnotatedGenome
90	AAAAAGCAA.ATAAAGATA	T	x	gsast11578.fasta	NotInAnnotatedGenome
90	AAAAAGCAA.ATAAAGATA	T	x	gsast2145.fasta	NotInAnnotatedGenome
90	AAAAAGCAA.ATAAAGATA	A	x	gsast9376.fasta	NotInAnnotatedGenome
90	AAAAAGCAA.ATAAAGATA	T	x	gsast9549.fasta	NotInAnnotatedGenome
90	AAAAAGCAA.ATAAAGATA	A	x	gsastq2352.fasta	NotInAnnotatedGenome
90	AAAAAGCAA.ATAAAGATA	A	x	staph649.fasta	NotInAnnotatedGenome
91	AAAAAGCCG.GCTATTCCT	G	395633 F	USA300ref_FPR3757	OnProtein	R	CGG	SRAIP
91	AAAAAGCCG.GCTATTCCT	A	368463 F	USA400ref_MW2	OnProtein	R	CGA	SRAIP
91	AAAAAGCCG.GCTATTCCT	G	x	gsast10243.fasta	OnProtein	R	CGG	SRAIP
91	AAAAAGCCG.GCTATTCCT	G	x	gsast10329.fasta	OnProtein	R	CGG	SRAIP
91	AAAAAGCCG.GCTATTCCT	G	x	gsast1135.fasta	OnProtein	R	CGG	SRAIP
91	AAAAAGCCG.GCTATTCCT	G	x	gsast11578.fasta	OnProtein	R	CGG	SRAIP
91	AAAAAGCCG.GCTATTCCT	G	x	gsast1185.fasta	OnProtein	R	CGG	SRAIP
91	AAAAAGCCG.GCTATTCCT	G	x	gsast13205.fasta	OnProtein	R	CGG	SRAIP
91	AAAAAGCCG.GCTATTCCT	G	x	gsast2145.fasta	OnProtein	R	CGG	SRAIP
91	AAAAAGCCG.GCTATTCCT	A	x	gsast2674.fasta	OnProtein	R	CGA	SRAIP
91	AAAAAGCCG.GCTATTCCT	G	x	gsast5319.fasta	OnProtein	R	CGG	SRAIP
91	AAAAAGCCG.GCTATTCCT	G	x	gsast9376.fasta	OnProtein	R	CGG	SRAIP
91	AAAAAGCCG.GCTATTCCT	G	x	gsast9636.fasta	OnProtein	R	CGG	SRAIP
91	AAAAAGCCG.GCTATTCCT	G	x	gsast9750.fasta	OnProtein	R	CGG	SRAIP
91	AAAAAGCCG.GCTATTCCT	G	x	gsastca11.fasta	OnProtein	R	CGG	SRAIP
91	AAAAAGCCG.GCTATTCCT	A	x	staph649.fasta	OnProtein	R	CGA	SRAIP
91	AAAAAGCCG.GCTATTCCT	G	x	staph923.fasta	OnProtein	R	CGG	SRAIP
92	AAAAAGCTA.AAATAAAAA	A	x	gsast11578.fasta	NotInAnnotatedGenome
92	AAAAAGCTA.AAATAAAAA	A	x	gsast13205.fasta	NotInAnnotatedGenome
92	AAAAAGCTA.AAATAAAAA	C	x	gsast2674.fasta	NotInAnnotatedGenome
92	AAAAAGCTA.AAATAAAAA	C	x	gsast9376.fasta	NotInAnnotatedGenome
93	AAAAAGGAT.AATTTAAAT	G	1185071 R	USA300ref_FPR3757	OnProtein	F	TTC	KFILF
93	AAAAAGGAT.AATTTAAAT	A	1169078 R	USA400ref_MW2	OnProtein	F	TTT	KFILF
93	AAAAAGGAT.AATTTAAAT	G	x	gsast10243.fasta	OnProtein	F	TTC	KFILF
93	AAAAAGGAT.AATTTAAAT	G	x	gsast11578.fasta	OnProtein	F	TTC	KFILF
93	AAAAAGGAT.AATTTAAAT	G	x	gsast1185.fasta	OnProtein	F	TTC	KFILF
93	AAAAAGGAT.AATTTAAAT	G	x	gsast13205.fasta	OnProtein	F	TTC	KFILF
93	AAAAAGGAT.AATTTAAAT	G	x	gsast2145.fasta	OnProtein	F	TTC	KFILF
93	AAAAAGGAT.AATTTAAAT	A	x	gsast2674.fasta	OnProtein	F	TTT	KFILF
93	AAAAAGGAT.AATTTAAAT	G	x	gsast5319.fasta	OnProtein	F	TTC	KFILF
93	AAAAAGGAT.AATTTAAAT	G	x	gsast9549.fasta	OnProtein	F	TTC	KFILF
93	AAAAAGGAT.AATTTAAAT	G	x	gsast9636.fasta	OnProtein	F	TTC	KFILF
93	AAAAAGGAT.AATTTAAAT	G	x	staph923.fasta	OnProtein	F	TTC	KFILF
94	AAAAAGGCA.CAAGTGTTA	G	1569392 R	USA300ref_FPR3757	OnProtein	Q	CAG	RQQVL
94	AAAAAGGCA.CAAGTGTTA	A	1552603 R	USA400ref_MW2	OnProtein	Q	CAA	RQQVL
94	AAAAAGGCA.CAAGTGTTA	G	x	gsast10243.fasta	OnProtein	Q	CAG	RQQVL
94	AAAAAGGCA.CAAGTGTTA	G	x	gsast1135.fasta	OnProtein	Q	CAG	RQQVL
94	AAAAAGGCA.CAAGTGTTA	G	x	gsast1185.fasta	OnProtein	Q	CAG	RQQVL
94	AAAAAGGCA.CAAGTGTTA	G	x	gsast13205.fasta	OnProtein	Q	CAG	RQQVL
94	AAAAAGGCA.CAAGTGTTA	G	x	gsast2145.fasta	OnProtein	Q	CAG	RQQVL
94	AAAAAGGCA.CAAGTGTTA	A	x	gsast2674.fasta	OnProtein	Q	CAA	RQQVL
94	AAAAAGGCA.CAAGTGTTA	G	x	gsast5319.fasta	OnProtein	Q	CAG	RQQVL
94	AAAAAGGCA.CAAGTGTTA	G	x	gsast9549.fasta	OnProtein	Q	CAG	RQQVL
94	AAAAAGGCA.CAAGTGTTA	G	x	gsast9636.fasta	OnProtein	Q	CAG	RQQVL
95	AAAAAGGGC.GATTTAAGC	G	1591947 R	USA300ref_FPR3757	NotProteinCoding
95	AAAAAGGGC.GATTTAAGC	A	1574939 R	USA400ref_MW2	NotProteinCoding
95	AAAAAGGGC.GATTTAAGC	G	x	gsast10243.fasta	NotProteinCoding
95	AAAAAGGGC.GATTTAAGC	G	x	gsast1135.fasta	NotProteinCoding
95	AAAAAGGGC.GATTTAAGC	G	x	gsast1185.fasta	NotProteinCoding
95	AAAAAGGGC.GATTTAAGC	G	x	gsast13205.fasta	NotProteinCoding
95	AAAAAGGGC.GATTTAAGC	G	x	gsast2145.fasta	NotProteinCoding
95	AAAAAGGGC.GATTTAAGC	A	x	gsast2674.fasta	NotProteinCoding
95	AAAAAGGGC.GATTTAAGC	G	x	gsast5319.fasta	NotProteinCoding
95	AAAAAGGGC.GATTTAAGC	G	x	gsast9636.fasta	NotProteinCoding
95	AAAAAGGGC.GATTTAAGC	A	x	gsastq2352.fasta	NotProteinCoding
96	AAAAAGGTA.TTACAGATC	A	x	gsast10243.fasta	NotInAnnotatedGenome
96	AAAAAGGTA.TTACAGATC	G	x	gsast10329.fasta	NotInAnnotatedGenome
96	AAAAAGGTA.TTACAGATC	G	x	gsast11578.fasta	NotInAnnotatedGenome
96	AAAAAGGTA.TTACAGATC	A	x	gsast2674.fasta	NotInAnnotatedGenome
96	AAAAAGGTA.TTACAGATC	G	x	gsast5319.fasta	NotInAnnotatedGenome
96	AAAAAGGTA.TTACAGATC	G	x	gsast9636.fasta	NotInAnnotatedGenome
97	AAAAAGGTT.ATGGTAAAG	T	x	gsast10329.fasta	NotInAnnotatedGenome
97	AAAAAGGTT.ATGGTAAAG	T	x	gsast9376.fasta	NotInAnnotatedGenome
97	AAAAAGGTT.ATGGTAAAG	A	x	gsast9549.fasta	NotInAnnotatedGenome
98	AAAAAGTAA.ATTATTATT	C	x	gsast10329.fasta	NotInAnnotatedGenome
98	AAAAAGTAA.ATTATTATT	T	x	gsast1135.fasta	NotInAnnotatedGenome
98	AAAAAGTAA.ATTATTATT	T	x	gsast11506.fasta	NotInAnnotatedGenome
98	AAAAAGTAA.ATTATTATT	T	x	gsast13205.fasta	NotInAnnotatedGenome
98	AAAAAGTAA.ATTATTATT	C	x	gsast9549.fasta	NotInAnnotatedGenome
99	AAAAAGTAT.GAAATAAAT	A	2785733 R	USA300ref_FPR3757	UnannotatedRegion
99	AAAAAGTAT.GAAATAAAT	C	2731821 R	USA400ref_MW2	UnannotatedRegion
99	AAAAAGTAT.GAAATAAAT	A	x	gsast10243.fasta	UnannotatedRegion
99	AAAAAGTAT.GAAATAAAT	A	x	gsast10329.fasta	UnannotatedRegion
99	AAAAAGTAT.GAAATAAAT	C	x	gsast11506.fasta	UnannotatedRegion
99	AAAAAGTAT.GAAATAAAT	A	x	gsast11578.fasta	UnannotatedRegion
99	AAAAAGTAT.GAAATAAAT	A	x	gsast1185.fasta	UnannotatedRegion
99	AAAAAGTAT.GAAATAAAT	A	x	gsast2145.fasta	UnannotatedRegion
99	AAAAAGTAT.GAAATAAAT	C	x	gsast2674.fasta	UnannotatedRegion
99	AAAAAGTAT.GAAATAAAT	A	x	gsast5319.fasta	UnannotatedRegion
99	AAAAAGTAT.GAAATAAAT	A	x	gsast9549.fasta	UnannotatedRegion
99	AAAAAGTAT.GAAATAAAT	A	x	gsast9636.fasta	UnannotatedRegion
99	AAAAAGTAT.GAAATAAAT	A	x	gsastca11.fasta	UnannotatedRegion
100	AAAAAGTGA.TTAGAAAAA	T	2118582 R	USA300ref_FPR3757	OnProtein	D	GAT	SDLEK
100	AAAAAGTGA.TTAGAAAAA	T	2079937 R	USA400ref_MW2	OnProtein	D	GAT	SDLEK
100	AAAAAGTGA.TTAGAAAAA	T	x	gsast10243.fasta	OnProtein	D	GAT	SDLEK
100	AAAAAGTGA.TTAGAAAAA	A	x	gsast1135.fasta	OnProtein	E	GAA	SELEK
100	AAAAAGTGA.TTAGAAAAA	T	x	gsast1185.fasta	OnProtein	D	GAT	SDLEK
100	AAAAAGTGA.TTAGAAAAA	A	x	gsast13205.fasta	OnProtein	E	GAA	SELEK
100	AAAAAGTGA.TTAGAAAAA	T	x	gsast2145.fasta	OnProtein	D	GAT	SDLEK
100	AAAAAGTGA.TTAGAAAAA	T	x	gsast2674.fasta	OnProtein	D	GAT	SDLEK
100	AAAAAGTGA.TTAGAAAAA	A	x	gsast9376.fasta	OnProtein	E	GAA	SELEK
101	AAAAAGTTT.GGTCAGAAA	T	936818 F	USA300ref_FPR3757	OnProtein	F	TTT	SFGQK
101	AAAAAGTTT.GGTCAGAAA	C	920765 F	USA400ref_MW2	OnProtein	F	TTC	SFGQK
101	AAAAAGTTT.GGTCAGAAA	T	x	gsast10243.fasta	OnProtein	F	TTT	SFGQK
101	AAAAAGTTT.GGTCAGAAA	C	x	gsast11506.fasta	OnProtein	F	TTC	SFGQK
101	AAAAAGTTT.GGTCAGAAA	T	x	gsast1185.fasta	OnProtein	F	TTT	SFGQK
101	AAAAAGTTT.GGTCAGAAA	T	x	gsast2145.fasta	OnProtein	F	TTT	SFGQK
101	AAAAAGTTT.GGTCAGAAA	T	x	gsast5319.fasta	OnProtein	F	TTT	SFGQK
101	AAAAAGTTT.GGTCAGAAA	T	x	gsast9549.fasta	OnProtein	F	TTT	SFGQK
101	AAAAAGTTT.GGTCAGAAA	T	x	gsast9636.fasta	OnProtein	F	TTT	SFGQK
102	AAAAATAAA.ATCGACAAC	G	399599 R	USA300ref_FPR3757	OnProtein	I	ATC	SIFIF
102	AAAAATAAA.ATCGACAAC	A	372428 R	USA400ref_MW2	OnProtein	I	ATT	SIFIF
102	AAAAATAAA.ATCGACAAC	G	x	gsast10243.fasta	OnProtein	I	ATC	SIFIF
102	AAAAATAAA.ATCGACAAC	G	x	gsast11578.fasta	OnProtein	I	ATC	SIFIF
102	AAAAATAAA.ATCGACAAC	G	x	gsast1185.fasta	OnProtein	I	ATC	SIFIF
102	AAAAATAAA.ATCGACAAC	G	x	gsast2145.fasta	OnProtein	I	ATC	SIFIF
102	AAAAATAAA.ATCGACAAC	A	x	gsast2674.fasta	OnProtein	I	ATT	SIFIF
102	AAAAATAAA.ATCGACAAC	G	x	gsast5319.fasta	OnProtein	I	ATC	SIFIF
102	AAAAATAAA.ATCGACAAC	G	x	gsast9636.fasta	OnProtein	I	ATC	SIFIF
103	AAAAATAAA.ATGATGAAT	A	1551210 R	USA400ref_MW2	OnProtein	N	AAT	NKNDE
103	AAAAATAAA.ATGATGAAT	A	x	gsast1135.fasta	OnProtein	N	AAT	NKNDE
103	AAAAATAAA.ATGATGAAT	G	x	gsast11578.fasta	OnProtein	D	GAT	NKDDE
103	AAAAATAAA.ATGATGAAT	A	x	gsast2674.fasta	OnProtein	N	AAT	NKNDE
103	AAAAATAAA.ATGATGAAT	G	x	gsast9376.fasta	OnProtein	D	GAT	NKDDE
103	AAAAATAAA.ATGATGAAT	G	x	gsast9636.fasta	OnProtein	D	GAT	NKDDE
103	AAAAATAAA.ATGATGAAT	A	x	gsastq2352.fasta	OnProtein	N	AAT	NKNDE
104	AAAAATAAA.CCCCATGTT	T	x	gsast10329.fasta	NotInAnnotatedGenome
104	AAAAATAAA.CCCCATGTT	A	x	gsast1135.fasta	NotInAnnotatedGenome
104	AAAAATAAA.CCCCATGTT	T	x	gsast13205.fasta	NotInAnnotatedGenome
104	AAAAATAAA.CCCCATGTT	T	x	gsast2145.fasta	NotInAnnotatedGenome
104	AAAAATAAA.CCCCATGTT	A	x	gsast9549.fasta	NotInAnnotatedGenome
104	AAAAATAAA.CCCCATGTT	T	x	gsast9636.fasta	NotInAnnotatedGenome
104	AAAAATAAA.CCCCATGTT	T	x	staph923.fasta	NotInAnnotatedGenome
105	AAAAATAAA.GTTTTGATT	A	2795241 R	USA300ref_FPR3757	OnProtein	S	AGT	NKSFD
105	AAAAATAAA.GTTTTGATT	A	2741329 R	USA400ref_MW2	OnProtein	S	AGT	NKSFD
105	AAAAATAAA.GTTTTGATT	A	x	gsast10243.fasta	OnProtein	S	AGT	NKSFD
105	AAAAATAAA.GTTTTGATT	A	x	gsast10329.fasta	OnProtein	S	AGT	NKSFD
105	AAAAATAAA.GTTTTGATT	A	x	gsast1185.fasta	OnProtein	S	AGT	NKSFD
105	AAAAATAAA.GTTTTGATT	A	x	gsast2145.fasta	OnProtein	S	AGT	NKSFD
105	AAAAATAAA.GTTTTGATT	A	x	gsast5319.fasta	OnProtein	S	AGT	NKSFD
105	AAAAATAAA.GTTTTGATT	A	x	gsast9636.fasta	OnProtein	S	AGT	NKSFD
105	AAAAATAAA.GTTTTGATT	C	x	staph923.fasta	OnProtein	R	CGT	NKRFD
106	AAAAATAAA.TATTCTTTC	T	1325484 F	USA300ref_FPR3757	UnannotatedRegion
106	AAAAATAAA.TATTCTTTC	C	1310018 F	USA400ref_MW2	UnannotatedRegion
106	AAAAATAAA.TATTCTTTC	T	x	gsast10329.fasta	UnannotatedRegion
106	AAAAATAAA.TATTCTTTC	T	x	gsast1185.fasta	UnannotatedRegion
106	AAAAATAAA.TATTCTTTC	T	x	gsast13205.fasta	UnannotatedRegion
106	AAAAATAAA.TATTCTTTC	C	x	gsast2674.fasta	UnannotatedRegion
106	AAAAATAAA.TATTCTTTC	T	x	gsast5319.fasta	UnannotatedRegion
106	AAAAATAAA.TATTCTTTC	T	x	gsast9636.fasta	UnannotatedRegion
107	AAAAATAAA.TCTAAAAAA	G	1648406 F	USA300ref_FPR3757	OnProtein	K	AAG	IKSKK
107	AAAAATAAA.TCTAAAAAA	G	1618039 F	USA400ref_MW2	OnProtein	K	AAG	IKSKK
107	AAAAATAAA.TCTAAAAAA	G	x	gsast10243.fasta	OnProtein	K	AAG	IKSKK
107	AAAAATAAA.TCTAAAAAA	G	x	gsast1185.fasta	OnProtein	K	AAG	IKSKK
107	AAAAATAAA.TCTAAAAAA	G	x	gsast2674.fasta	OnProtein	K	AAG	IKSKK
107	AAAAATAAA.TCTAAAAAA	G	x	gsast5319.fasta	OnProtein	K	AAG	IKSKK
107	AAAAATAAA.TCTAAAAAA	G	x	gsast9376.fasta	OnProtein	K	AAG	IKSKK
107	AAAAATAAA.TCTAAAAAA	G	x	gsast9636.fasta	OnProtein	K	AAG	IKSKK
107	AAAAATAAA.TCTAAAAAA	T	x	staph923.fasta	OnProtein	N	AAT	INSKK
108	AAAAATAAC.AATCTTCTG	A	453749 F	USA300ref_FPR3757	OnProtein	K	AAA	NNKSS
108	AAAAATAAC.AATCTTCTG	C	436578 F	USA400ref_MW2	OnProtein	Q	CAA	NNQSS
108	AAAAATAAC.AATCTTCTG	A	x	gsast10243.fasta	OnProtein	K	AAA	NNKSS
108	AAAAATAAC.AATCTTCTG	A	x	gsast10329.fasta	OnProtein	K	AAA	NNKSS
108	AAAAATAAC.AATCTTCTG	A	x	gsast11578.fasta	OnProtein	K	AAA	NNKSS
108	AAAAATAAC.AATCTTCTG	A	x	gsast1185.fasta	OnProtein	K	AAA	NNKSS
108	AAAAATAAC.AATCTTCTG	A	x	gsast2145.fasta	OnProtein	K	AAA	NNKSS
108	AAAAATAAC.AATCTTCTG	C	x	gsast2674.fasta	OnProtein	Q	CAA	NNQSS
108	AAAAATAAC.AATCTTCTG	A	x	gsast5319.fasta	OnProtein	K	AAA	NNKSS
108	AAAAATAAC.AATCTTCTG	A	x	gsast9549.fasta	OnProtein	K	AAA	NNKSS
108	AAAAATAAC.AATCTTCTG	A	x	gsast9636.fasta	OnProtein	K	AAA	NNKSS
109	AAAAATAAC.TATGTTATA	C	1108141 F	USA400ref_MW2	UnannotatedRegion
109	AAAAATAAC.TATGTTATA	G	x	gsast2145.fasta	UnannotatedRegion
109	AAAAATAAC.TATGTTATA	C	x	gsast2674.fasta	UnannotatedRegion
109	AAAAATAAC.TATGTTATA	G	x	gsast9376.fasta	UnannotatedRegion
110	AAAAATAAG.AATCCAAGT	T	x	gsast13205.fasta	NotInAnnotatedGenome
110	AAAAATAAG.AATCCAAGT	C	x	gsast9376.fasta	NotInAnnotatedGenome
110	AAAAATAAG.AATCCAAGT	T	x	gsastca11.fasta	NotInAnnotatedGenome
110	AAAAATAAG.AATCCAAGT	T	x	staph649.fasta	NotInAnnotatedGenome
111	AAAAATAAG.AATTCATGT	T	488666 R	USA300ref_FPR3757	UnannotatedRegion
111	AAAAATAAG.AATTCATGT	C	467303 R	USA400ref_MW2	UnannotatedRegion
111	AAAAATAAG.AATTCATGT	T	x	gsast10243.fasta	UnannotatedRegion
111	AAAAATAAG.AATTCATGT	T	x	gsast10329.fasta	UnannotatedRegion
111	AAAAATAAG.AATTCATGT	T	x	gsast1135.fasta	UnannotatedRegion
111	AAAAATAAG.AATTCATGT	T	x	gsast11578.fasta	UnannotatedRegion
111	AAAAATAAG.AATTCATGT	T	x	gsast1185.fasta	UnannotatedRegion
111	AAAAATAAG.AATTCATGT	T	x	gsast13205.fasta	UnannotatedRegion
111	AAAAATAAG.AATTCATGT	T	x	gsast2145.fasta	UnannotatedRegion
111	AAAAATAAG.AATTCATGT	C	x	gsast2674.fasta	UnannotatedRegion
111	AAAAATAAG.AATTCATGT	T	x	gsast5319.fasta	UnannotatedRegion
111	AAAAATAAG.AATTCATGT	T	x	gsast9636.fasta	UnannotatedRegion
111	AAAAATAAG.AATTCATGT	T	x	gsast9750.fasta	UnannotatedRegion
111	AAAAATAAG.AATTCATGT	T	x	gsastca11.fasta	UnannotatedRegion
111	AAAAATAAG.AATTCATGT	C	x	staph649.fasta	UnannotatedRegion
111	AAAAATAAG.AATTCATGT	T	x	staph923.fasta	UnannotatedRegion
112	AAAAATAAG.CCATCATAT	C	2127028 R	USA300ref_FPR3757	OnProtein	G	GGG	DGLIF
112	AAAAATAAG.CCATCATAT	C	x	gsast10243.fasta	OnProtein	G	GGG	DGLIF
112	AAAAATAAG.CCATCATAT	C	x	gsast10329.fasta	OnProtein	G	GGG	DGLIF
112	AAAAATAAG.CCATCATAT	C	x	gsast1135.fasta	OnProtein	G	GGG	DGLIF
112	AAAAATAAG.CCATCATAT	T	x	gsast1185.fasta	OnProtein	G	GGA	DGLIF
112	AAAAATAAG.CCATCATAT	C	x	gsast2145.fasta	OnProtein	G	GGG	DGLIF
112	AAAAATAAG.CCATCATAT	C	x	gsast5319.fasta	OnProtein	G	GGG	DGLIF
112	AAAAATAAG.CCATCATAT	C	x	gsast9636.fasta	OnProtein	G	GGG	DGLIF
113	AAAAATAAT.AATCATATC	G	993017 F	USA300ref_FPR3757	OnProtein	H	CAT	MIHYF
113	AAAAATAAT.AATCATATC	C	976852 F	USA400ref_MW2	OnProtein	D	GAT	MIDYF
113	AAAAATAAT.AATCATATC	G	x	gsast10243.fasta	OnProtein	H	CAT	MIHYF
113	AAAAATAAT.AATCATATC	G	x	gsast10329.fasta	OnProtein	H	CAT	MIHYF
113	AAAAATAAT.AATCATATC	G	x	gsast11578.fasta	OnProtein	H	CAT	MIHYF
113	AAAAATAAT.AATCATATC	G	x	gsast1185.fasta	OnProtein	H	CAT	MIHYF
113	AAAAATAAT.AATCATATC	G	x	gsast13205.fasta	OnProtein	H	CAT	MIHYF
113	AAAAATAAT.AATCATATC	G	x	gsast2145.fasta	OnProtein	H	CAT	MIHYF
113	AAAAATAAT.AATCATATC	C	x	gsast2674.fasta	OnProtein	D	GAT	MIDYF
113	AAAAATAAT.AATCATATC	G	x	gsast5319.fasta	OnProtein	H	CAT	MIHYF
113	AAAAATAAT.AATCATATC	G	x	gsast9376.fasta	OnProtein	H	CAT	MIHYF
113	AAAAATAAT.AATCATATC	G	x	gsast9549.fasta	OnProtein	H	CAT	MIHYF
113	AAAAATAAT.AATCATATC	G	x	gsast9636.fasta	OnProtein	H	CAT	MIHYF
113	AAAAATAAT.AATCATATC	G	x	gsastca11.fasta	OnProtein	H	CAT	MIHYF
114	AAAAATAAT.ACTTCTTCA	T	420989 R	USA300ref_FPR3757	OnProtein	Y	TAC	NNYFF
114	AAAAATAAT.ACTTCTTCA	C	393839 R	USA400ref_MW2	OnProtein	H	CAC	NNHFF
114	AAAAATAAT.ACTTCTTCA	T	x	gsast10243.fasta	OnProtein	Y	TAC	NNYFF
114	AAAAATAAT.ACTTCTTCA	T	x	gsast1135.fasta	OnProtein	Y	TAC	NNYFF
114	AAAAATAAT.ACTTCTTCA	T	x	gsast11578.fasta	OnProtein	Y	TAC	NNYFF
114	AAAAATAAT.ACTTCTTCA	T	x	gsast1185.fasta	OnProtein	Y	TAC	NNYFF
114	AAAAATAAT.ACTTCTTCA	T	x	gsast13205.fasta	OnProtein	Y	TAC	NNYFF
114	AAAAATAAT.ACTTCTTCA	T	x	gsast2145.fasta	OnProtein	Y	TAC	NNYFF
114	AAAAATAAT.ACTTCTTCA	C	x	gsast2674.fasta	OnProtein	H	CAC	NNHFF
114	AAAAATAAT.ACTTCTTCA	T	x	gsast5319.fasta	OnProtein	Y	TAC	NNYFF
114	AAAAATAAT.ACTTCTTCA	T	x	gsast9636.fasta	OnProtein	Y	TAC	NNYFF
114	AAAAATAAT.ACTTCTTCA	T	x	staph923.fasta	OnProtein	Y	TAC	NNYFF
115	AAAAATAAT.ATATCTGAT	A	x	gsast1135.fasta	NotInAnnotatedGenome
115	AAAAATAAT.ATATCTGAT	C	x	gsast11506.fasta	NotInAnnotatedGenome
115	AAAAATAAT.ATATCTGAT	A	x	gsast13205.fasta	NotInAnnotatedGenome
115	AAAAATAAT.ATATCTGAT	A	x	gsast9549.fasta	NotInAnnotatedGenome
115	AAAAATAAT.ATATCTGAT	A	x	staph649.fasta	NotInAnnotatedGenome
115	AAAAATAAT.ATATCTGAT	A	x	staph923.fasta	NotInAnnotatedGenome
116	AAAAATAAT.CGAATGCGA	G	2801527 F	USA300ref_FPR3757	OnProtein	A	GCA	FALF
116	AAAAATAAT.CGAATGCGA	A	2747614 F	USA400ref_MW2	OnProtein	V	GTA	FVLF
116	AAAAATAAT.CGAATGCGA	G	x	gsast10243.fasta	OnProtein	A	GCA	FALF
116	AAAAATAAT.CGAATGCGA	G	x	gsast10329.fasta	OnProtein	A	GCA	FALF
116	AAAAATAAT.CGAATGCGA	G	x	gsast1135.fasta	OnProtein	A	GCA	FALF
116	AAAAATAAT.CGAATGCGA	G	x	gsast11578.fasta	OnProtein	A	GCA	FALF
116	AAAAATAAT.CGAATGCGA	G	x	gsast1185.fasta	OnProtein	A	GCA	FALF
116	AAAAATAAT.CGAATGCGA	G	x	gsast2145.fasta	OnProtein	A	GCA	FALF
116	AAAAATAAT.CGAATGCGA	A	x	gsast2674.fasta	OnProtein	V	GTA	FVLF
116	AAAAATAAT.CGAATGCGA	G	x	gsast5319.fasta	OnProtein	A	GCA	FALF
116	AAAAATAAT.CGAATGCGA	G	x	gsast9376.fasta	OnProtein	A	GCA	FALF
116	AAAAATAAT.CGAATGCGA	G	x	gsast9549.fasta	OnProtein	A	GCA	FALF
116	AAAAATAAT.CGAATGCGA	G	x	gsast9636.fasta	OnProtein	A	GCA	FALF
116	AAAAATAAT.CGAATGCGA	G	x	gsastca11.fasta	OnProtein	A	GCA	FALF
116	AAAAATAAT.CGAATGCGA	A	x	staph649.fasta	OnProtein	V	GTA	FVLF
117	AAAAATAAT.TTTCACTTA	A	x	gsast10329.fasta	NotInAnnotatedGenome
117	AAAAATAAT.TTTCACTTA	A	x	gsast11578.fasta	NotInAnnotatedGenome
117	AAAAATAAT.TTTCACTTA	A	x	gsast13205.fasta	NotInAnnotatedGenome
117	AAAAATAAT.TTTCACTTA	A	x	gsast2145.fasta	NotInAnnotatedGenome
117	AAAAATAAT.TTTCACTTA	T	x	gsast2674.fasta	NotInAnnotatedGenome
117	AAAAATAAT.TTTCACTTA	A	x	gsast9549.fasta	NotInAnnotatedGenome
117	AAAAATAAT.TTTCACTTA	T	x	staph923.fasta	NotInAnnotatedGenome
118	AAAAATACA.TTATAAAAC	A	x	gsast1135.fasta	NotInAnnotatedGenome
118	AAAAATACA.TTATAAAAC	A	x	gsast11578.fasta	NotInAnnotatedGenome
118	AAAAATACA.TTATAAAAC	A	x	gsast13205.fasta	NotInAnnotatedGenome
118	AAAAATACA.TTATAAAAC	T	x	gsast2674.fasta	NotInAnnotatedGenome
118	AAAAATACA.TTATAAAAC	A	x	gsast9549.fasta	NotInAnnotatedGenome
118	AAAAATACA.TTATAAAAC	A	x	gsastq2352.fasta	NotInAnnotatedGenome
119	AAAAATACC.ACATTAAAT	A	x	gsast10329.fasta	NotInAnnotatedGenome
119	AAAAATACC.ACATTAAAT	G	x	gsast11578.fasta	NotInAnnotatedGenome
119	AAAAATACC.ACATTAAAT	G	x	gsast13205.fasta	NotInAnnotatedGenome
119	AAAAATACC.ACATTAAAT	G	x	gsast2145.fasta	NotInAnnotatedGenome
119	AAAAATACC.ACATTAAAT	A	x	gsast9549.fasta	NotInAnnotatedGenome
119	AAAAATACC.ACATTAAAT	G	x	gsast9750.fasta	NotInAnnotatedGenome
119	AAAAATACC.ACATTAAAT	G	x	gsastca11.fasta	NotInAnnotatedGenome
120	AAAAATACC.TATAGAGAA	C	1570551 R	USA300ref_FPR3757	OnProtein	P	CCC	IPYRE
120	AAAAATACC.TATAGAGAA	C	x	gsast10243.fasta	OnProtein	P	CCC	IPYRE
120	AAAAATACC.TATAGAGAA	C	x	gsast11578.fasta	OnProtein	P	CCC	IPYRE
120	AAAAATACC.TATAGAGAA	C	x	gsast1185.fasta	OnProtein	P	CCC	IPYRE
120	AAAAATACC.TATAGAGAA	C	x	gsast5319.fasta	OnProtein	P	CCC	IPYRE
120	AAAAATACC.TATAGAGAA	C	x	gsast9376.fasta	OnProtein	P	CCC	IPYRE
120	AAAAATACC.TATAGAGAA	C	x	gsast9549.fasta	OnProtein	P	CCC	IPYRE
120	AAAAATACC.TATAGAGAA	C	x	gsast9636.fasta	OnProtein	P	CCC	IPYRE
120	AAAAATACC.TATAGAGAA	C	x	gsastca11.fasta	OnProtein	P	CCC	IPYRE
120	AAAAATACC.TATAGAGAA	A	x	gsastq2352.fasta	OnProtein	P	CCA	IPYRE
121	AAAAATAGA.ACAATGGTA	A	532259 F	USA300ref_FPR3757	OnProtein	E	GAA	IETMV
121	AAAAATAGA.ACAATGGTA	G	510861 F	USA400ref_MW2	OnProtein	E	GAG	IETMV
121	AAAAATAGA.ACAATGGTA	A	x	gsast10243.fasta	OnProtein	E	GAA	IETMV
121	AAAAATAGA.ACAATGGTA	A	x	gsast10329.fasta	OnProtein	E	GAA	IETMV
121	AAAAATAGA.ACAATGGTA	A	x	gsast1135.fasta	OnProtein	E	GAA	IETMV
121	AAAAATAGA.ACAATGGTA	G	x	gsast11506.fasta	OnProtein	E	GAG	IETMV
121	AAAAATAGA.ACAATGGTA	A	x	gsast11578.fasta	OnProtein	E	GAA	IETMV
121	AAAAATAGA.ACAATGGTA	A	x	gsast1185.fasta	OnProtein	E	GAA	IETMV
121	AAAAATAGA.ACAATGGTA	A	x	gsast13205.fasta	OnProtein	E	GAA	IETMV
121	AAAAATAGA.ACAATGGTA	A	x	gsast2145.fasta	OnProtein	E	GAA	IETMV
121	AAAAATAGA.ACAATGGTA	G	x	gsast2674.fasta	OnProtein	E	GAG	IETMV
121	AAAAATAGA.ACAATGGTA	A	x	gsast5319.fasta	OnProtein	E	GAA	IETMV
121	AAAAATAGA.ACAATGGTA	A	x	gsast9376.fasta	OnProtein	E	GAA	IETMV
121	AAAAATAGA.ACAATGGTA	A	x	gsast9549.fasta	OnProtein	E	GAA	IETMV
121	AAAAATAGA.ACAATGGTA	A	x	gsast9636.fasta	OnProtein	E	GAA	IETMV
121	AAAAATAGA.ACAATGGTA	A	x	gsastca11.fasta	OnProtein	E	GAA	IETMV
121	AAAAATAGA.ACAATGGTA	A	x	staph923.fasta	OnProtein	E	GAA	IETMV
122	AAAAATAGC.CCTAAATAG	G	2435605 F	USA300ref_FPR3757	OnProtein	G	GGC	LGAIF
122	AAAAATAGC.CCTAAATAG	A	2384595 F	USA400ref_MW2	OnProtein	G	GGT	LGAIF
122	AAAAATAGC.CCTAAATAG	G	x	gsast10243.fasta	OnProtein	G	GGC	LGAIF
122	AAAAATAGC.CCTAAATAG	G	x	gsast10329.fasta	OnProtein	G	GGC	LGAIF
122	AAAAATAGC.CCTAAATAG	G	x	gsast1135.fasta	OnProtein	G	GGC	LGAIF
122	AAAAATAGC.CCTAAATAG	G	x	gsast11578.fasta	OnProtein	G	GGC	LGAIF
122	AAAAATAGC.CCTAAATAG	G	x	gsast1185.fasta	OnProtein	G	GGC	LGAIF
122	AAAAATAGC.CCTAAATAG	G	x	gsast2145.fasta	OnProtein	G	GGC	LGAIF
122	AAAAATAGC.CCTAAATAG	A	x	gsast2674.fasta	OnProtein	G	GGT	LGAIF
122	AAAAATAGC.CCTAAATAG	G	x	gsast5319.fasta	OnProtein	G	GGC	LGAIF
122	AAAAATAGC.CCTAAATAG	G	x	gsast9376.fasta	OnProtein	G	GGC	LGAIF
122	AAAAATAGC.CCTAAATAG	G	x	gsast9636.fasta	OnProtein	G	GGC	LGAIF
122	AAAAATAGC.CCTAAATAG	A	x	gsastq2352.fasta	OnProtein	G	GGT	LGAIF
123	AAAAATAGC.GCAAATTTA	A	198520 F	USA300ref_FPR3757	OnProtein	A	GCA	IAANL
123	AAAAATAGC.GCAAATTTA	G	170390 F	USA400ref_MW2	OnProtein	A	GCG	IAANL
123	AAAAATAGC.GCAAATTTA	A	x	gsast10243.fasta	OnProtein	A	GCA	IAANL
123	AAAAATAGC.GCAAATTTA	A	x	gsast10329.fasta	OnProtein	A	GCA	IAANL
123	AAAAATAGC.GCAAATTTA	G	x	gsast11506.fasta	OnProtein	A	GCG	IAANL
123	AAAAATAGC.GCAAATTTA	A	x	gsast11578.fasta	OnProtein	A	GCA	IAANL
123	AAAAATAGC.GCAAATTTA	A	x	gsast1185.fasta	OnProtein	A	GCA	IAANL
123	AAAAATAGC.GCAAATTTA	A	x	gsast13205.fasta	OnProtein	A	GCA	IAANL
123	AAAAATAGC.GCAAATTTA	A	x	gsast2145.fasta	OnProtein	A	GCA	IAANL
123	AAAAATAGC.GCAAATTTA	G	x	gsast2674.fasta	OnProtein	A	GCG	IAANL
123	AAAAATAGC.GCAAATTTA	A	x	gsast5319.fasta	OnProtein	A	GCA	IAANL
123	AAAAATAGC.GCAAATTTA	A	x	gsast9376.fasta	OnProtein	A	GCA	IAANL
123	AAAAATAGC.GCAAATTTA	A	x	gsast9549.fasta	OnProtein	A	GCA	IAANL
123	AAAAATAGC.GCAAATTTA	A	x	gsast9636.fasta	OnProtein	A	GCA	IAANL
123	AAAAATAGC.GCAAATTTA	A	x	gsastca11.fasta	OnProtein	A	GCA	IAANL
123	AAAAATAGC.GCAAATTTA	G	x	gsastq2352.fasta	OnProtein	A	GCG	IAANL
123	AAAAATAGC.GCAAATTTA	G	x	staph649.fasta	OnProtein	A	GCG	IAANL
124	AAAAATAGG.ACACGAAAA	T	x	gsast11506.fasta	NotInAnnotatedGenome
124	AAAAATAGG.ACACGAAAA	T	x	gsast1185.fasta	NotInAnnotatedGenome
124	AAAAATAGG.ACACGAAAA	C	x	gsast13205.fasta	NotInAnnotatedGenome
125	AAAAATATA.TACATAGCT	T	1856377 F	USA300ref_FPR3757	UnannotatedRegion
125	AAAAATATA.TACATAGCT	A	1825122 F	USA400ref_MW2	UnannotatedRegion
125	AAAAATATA.TACATAGCT	T	x	gsast10243.fasta	UnannotatedRegion
125	AAAAATATA.TACATAGCT	T	x	gsast1185.fasta	UnannotatedRegion
125	AAAAATATA.TACATAGCT	A	x	gsast2674.fasta	UnannotatedRegion
125	AAAAATATA.TACATAGCT	T	x	gsast5319.fasta	UnannotatedRegion
125	AAAAATATA.TACATAGCT	T	x	gsast9636.fasta	UnannotatedRegion
125	AAAAATATA.TACATAGCT	T	x	staph923.fasta	UnannotatedRegion
126	AAAAATATC.GCTGCTTTC	C	305236 R	USA300ref_FPR3757	OnProtein	A	GCG	AADIF
126	AAAAATATC.GCTGCTTTC	T	282224 R	USA400ref_MW2	OnProtein	A	GCA	AADIF
126	AAAAATATC.GCTGCTTTC	C	x	gsast10243.fasta	OnProtein	A	GCG	AADIF
126	AAAAATATC.GCTGCTTTC	C	x	gsast10329.fasta	OnProtein	A	GCG	AADIF
126	AAAAATATC.GCTGCTTTC	C	x	gsast1135.fasta	OnProtein	A	GCG	AADIF
126	AAAAATATC.GCTGCTTTC	C	x	gsast11578.fasta	OnProtein	A	GCG	AADIF
126	AAAAATATC.GCTGCTTTC	C	x	gsast1185.fasta	OnProtein	A	GCG	AADIF
126	AAAAATATC.GCTGCTTTC	C	x	gsast13205.fasta	OnProtein	A	GCG	AADIF
126	AAAAATATC.GCTGCTTTC	C	x	gsast2145.fasta	OnProtein	A	GCG	AADIF
126	AAAAATATC.GCTGCTTTC	T	x	gsast2674.fasta	OnProtein	A	GCA	AADIF
126	AAAAATATC.GCTGCTTTC	C	x	gsast5319.fasta	OnProtein	A	GCG	AADIF
126	AAAAATATC.GCTGCTTTC	C	x	gsast9549.fasta	OnProtein	A	GCG	AADIF
126	AAAAATATC.GCTGCTTTC	C	x	gsast9636.fasta	OnProtein	A	GCG	AADIF
126	AAAAATATC.GCTGCTTTC	C	x	gsastca11.fasta	OnProtein	A	GCG	AADIF
127	AAAAATATC.TGTTGAACT	G	471752 F	USA300ref_FPR3757	OnProtein	R	CGT	YRVE
127	AAAAATATC.TGTTGAACT	A	446909 F	USA400ref_MW2	OnProtein	H	CAT	YHVE
127	AAAAATATC.TGTTGAACT	G	x	gsast10243.fasta	OnProtein	R	CGT	YRVE
127	AAAAATATC.TGTTGAACT	G	x	gsast10329.fasta	OnProtein	R	CGT	YRVE
127	AAAAATATC.TGTTGAACT	G	x	gsast11578.fasta	OnProtein	R	CGT	YRVE
127	AAAAATATC.TGTTGAACT	G	x	gsast1185.fasta	OnProtein	R	CGT	YRVE
127	AAAAATATC.TGTTGAACT	G	x	gsast2145.fasta	OnProtein	R	CGT	YRVE
127	AAAAATATC.TGTTGAACT	A	x	gsast2674.fasta	OnProtein	H	CAT	YHVE
127	AAAAATATC.TGTTGAACT	G	x	gsast5319.fasta	OnProtein	R	CGT	YRVE
127	AAAAATATC.TGTTGAACT	G	x	gsast9376.fasta	OnProtein	R	CGT	YRVE
127	AAAAATATC.TGTTGAACT	G	x	gsast9636.fasta	OnProtein	R	CGT	YRVE
127	AAAAATATC.TGTTGAACT	G	x	gsastca11.fasta	OnProtein	R	CGT	YRVE
128	AAAAATATC.TTTGAGACA	T	350854 R	USA300ref_FPR3757	OnProtein	K	AAA	SKDIF
128	AAAAATATC.TTTGAGACA	T	351365 R	USA300ref_FPR3757	OnProtein	K	AAA	SKDIF
128	AAAAATATC.TTTGAGACA	T	352387 R	USA300ref_FPR3757	OnProtein	K	AAA	SKDIF
128	AAAAATATC.TTTGAGACA	A	322271 R	USA400ref_MW2	OnProtein	N	AAT	SNDIF
128	AAAAATATC.TTTGAGACA	T	x	gsast10243.fasta	OnProtein	K	AAA	SKDIF
128	AAAAATATC.TTTGAGACA	T	x	gsast10329.fasta	OnProtein	K	AAA	SKDIF
128	AAAAATATC.TTTGAGACA	T	x	gsast1135.fasta	OnProtein	K	AAA	SKDIF
128	AAAAATATC.TTTGAGACA	T	x	gsast11578.fasta	OnProtein	K	AAA	SKDIF
128	AAAAATATC.TTTGAGACA	T	x	gsast1185.fasta	OnProtein	K	AAA	SKDIF
128	AAAAATATC.TTTGAGACA	T	x	gsast13205.fasta	OnProtein	K	AAA	SKDIF
128	AAAAATATC.TTTGAGACA	T	x	gsast2145.fasta	OnProtein	K	AAA	SKDIF
128	AAAAATATC.TTTGAGACA	T	x	gsast5319.fasta	OnProtein	K	AAA	SKDIF
128	AAAAATATC.TTTGAGACA	T	x	gsast9376.fasta	OnProtein	K	AAA	SKDIF
128	AAAAATATC.TTTGAGACA	T	x	gsast9549.fasta	OnProtein	K	AAA	SKDIF
128	AAAAATATC.TTTGAGACA	T	x	gsast9636.fasta	OnProtein	K	AAA	SKDIF
128	AAAAATATC.TTTGAGACA	T	x	gsast9750.fasta	OnProtein	K	AAA	SKDIF
128	AAAAATATC.TTTGAGACA	T	x	gsastca11.fasta	OnProtein	K	AAA	SKDIF
128	AAAAATATC.TTTGAGACA	T	x	staph923.fasta	OnProtein	K	AAA	SKDIF
129	AAAAATATT.ATTACATAG	T	1919017 R	USA300ref_FPR3757	OnProtein	Y	TAT	NIYYI
129	AAAAATATT.ATTACATAG	C	1883933 R	USA400ref_MW2	OnProtein	H	CAT	NIHYI
129	AAAAATATT.ATTACATAG	T	x	gsast10243.fasta	OnProtein	Y	TAT	NIYYI
129	AAAAATATT.ATTACATAG	T	x	gsast1135.fasta	OnProtein	Y	TAT	NIYYI
129	AAAAATATT.ATTACATAG	T	x	gsast11578.fasta	OnProtein	Y	TAT	NIYYI
129	AAAAATATT.ATTACATAG	T	x	gsast1185.fasta	OnProtein	Y	TAT	NIYYI
129	AAAAATATT.ATTACATAG	T	x	gsast2145.fasta	OnProtein	Y	TAT	NIYYI
129	AAAAATATT.ATTACATAG	C	x	gsast2674.fasta	OnProtein	H	CAT	NIHYI
129	AAAAATATT.ATTACATAG	T	x	gsast5319.fasta	OnProtein	Y	TAT	NIYYI
129	AAAAATATT.ATTACATAG	T	x	gsast9376.fasta	OnProtein	Y	TAT	NIYYI
129	AAAAATATT.ATTACATAG	T	x	gsast9549.fasta	OnProtein	Y	TAT	NIYYI
129	AAAAATATT.ATTACATAG	T	x	gsast9636.fasta	OnProtein	Y	TAT	NIYYI
129	AAAAATATT.ATTACATAG	T	x	gsastca11.fasta	OnProtein	Y	TAT	NIYYI
130	AAAAATATT.CCAATGATA	A	x	gsast5319.fasta	NotInAnnotatedGenome
130	AAAAATATT.CCAATGATA	G	x	gsast9636.fasta	NotInAnnotatedGenome
131	AAAAATATT.GTATCTTTA	T	1905081 F	USA400ref_MW2	OnProtein	T	ACA	DTNIF
131	AAAAATATT.GTATCTTTA	T	1905861 F	USA400ref_MW2	OnProtein	T	ACA	DTNIF
131	AAAAATATT.GTATCTTTA	A	x	gsast10329.fasta	OnProtein	T	ACT	DTNIF
131	AAAAATATT.GTATCTTTA	A	x	gsast11578.fasta	OnProtein	T	ACT	DTNIF
131	AAAAATATT.GTATCTTTA	A	x	gsast13205.fasta	OnProtein	T	ACT	DTNIF
131	AAAAATATT.GTATCTTTA	A	x	gsast2145.fasta	OnProtein	T	ACT	DTNIF
131	AAAAATATT.GTATCTTTA	T	x	gsast2674.fasta	OnProtein	T	ACA	DTNIF
131	AAAAATATT.GTATCTTTA	T	x	gsast9376.fasta	OnProtein	T	ACA	DTNIF
131	AAAAATATT.GTATCTTTA	A	x	gsastca11.fasta	OnProtein	T	ACT	DTNIF
131	AAAAATATT.GTATCTTTA	T	x	staph649.fasta	OnProtein	T	ACA	DTNIF
132	AAAAATCAA.AAAAAAGAC	C	x	gsast10243.fasta	NotInAnnotatedGenome
132	AAAAATCAA.AAAAAAGAC	C	x	gsast10329.fasta	NotInAnnotatedGenome
132	AAAAATCAA.AAAAAAGAC	C	x	gsast1135.fasta	NotInAnnotatedGenome
132	AAAAATCAA.AAAAAAGAC	C	x	gsast11578.fasta	NotInAnnotatedGenome
132	AAAAATCAA.AAAAAAGAC	T	x	gsast1185.fasta	NotInAnnotatedGenome
132	AAAAATCAA.AAAAAAGAC	C	x	gsast13205.fasta	NotInAnnotatedGenome
132	AAAAATCAA.AAAAAAGAC	C	x	gsast2145.fasta	NotInAnnotatedGenome
132	AAAAATCAA.AAAAAAGAC	C	x	gsast5319.fasta	NotInAnnotatedGenome
132	AAAAATCAA.AAAAAAGAC	C	x	gsast9376.fasta	NotInAnnotatedGenome
132	AAAAATCAA.AAAAAAGAC	C	x	gsast9549.fasta	NotInAnnotatedGenome
132	AAAAATCAA.AAAAAAGAC	C	x	gsast9636.fasta	NotInAnnotatedGenome
132	AAAAATCAA.AAAAAAGAC	C	x	gsast9750.fasta	NotInAnnotatedGenome
132	AAAAATCAA.AAAAAAGAC	T	x	gsastca11.fasta	NotInAnnotatedGenome
133	AAAAATCAA.AAAAAGACA	C	x	gsast10243.fasta	NotInAnnotatedGenome
133	AAAAATCAA.AAAAAGACA	C	x	gsast10329.fasta	NotInAnnotatedGenome
133	AAAAATCAA.AAAAAGACA	C	x	gsast1135.fasta	NotInAnnotatedGenome
133	AAAAATCAA.AAAAAGACA	C	x	gsast11578.fasta	NotInAnnotatedGenome
133	AAAAATCAA.AAAAAGACA	T	x	gsast1185.fasta	NotInAnnotatedGenome
133	AAAAATCAA.AAAAAGACA	C	x	gsast13205.fasta	NotInAnnotatedGenome
133	AAAAATCAA.AAAAAGACA	C	x	gsast2145.fasta	NotInAnnotatedGenome
133	AAAAATCAA.AAAAAGACA	C	x	gsast5319.fasta	NotInAnnotatedGenome
133	AAAAATCAA.AAAAAGACA	C	x	gsast9376.fasta	NotInAnnotatedGenome
133	AAAAATCAA.AAAAAGACA	C	x	gsast9549.fasta	NotInAnnotatedGenome
133	AAAAATCAA.AAAAAGACA	C	x	gsast9636.fasta	NotInAnnotatedGenome
133	AAAAATCAA.AAAAAGACA	C	x	gsast9750.fasta	NotInAnnotatedGenome
133	AAAAATCAA.AAAAAGACA	T	x	gsastca11.fasta	NotInAnnotatedGenome
134	AAAAATCAA.AAAATATTA	G	x	gsast1135.fasta	NotInAnnotatedGenome
134	AAAAATCAA.AAAATATTA	G	x	gsast2674.fasta	NotInAnnotatedGenome
134	AAAAATCAA.AAAATATTA	G	x	gsastca11.fasta	NotInAnnotatedGenome
134	AAAAATCAA.AAAATATTA	T	x	staph649.fasta	NotInAnnotatedGenome
135	AAAAATCAA.CAACTATCA	T	2467149 F	USA300ref_FPR3757	OnProtein	S	TCA	NQSTI
135	AAAAATCAA.CAACTATCA	C	2415807 F	USA400ref_MW2	OnProtein	P	CCA	NQPTI
135	AAAAATCAA.CAACTATCA	T	x	gsast10243.fasta	OnProtein	S	TCA	NQSTI
135	AAAAATCAA.CAACTATCA	T	x	gsast10329.fasta	OnProtein	S	TCA	NQSTI
135	AAAAATCAA.CAACTATCA	T	x	gsast11578.fasta	OnProtein	S	TCA	NQSTI
135	AAAAATCAA.CAACTATCA	T	x	gsast1185.fasta	OnProtein	S	TCA	NQSTI
135	AAAAATCAA.CAACTATCA	T	x	gsast2145.fasta	OnProtein	S	TCA	NQSTI
135	AAAAATCAA.CAACTATCA	C	x	gsast2674.fasta	OnProtein	P	CCA	NQPTI
135	AAAAATCAA.CAACTATCA	T	x	gsast5319.fasta	OnProtein	S	TCA	NQSTI
135	AAAAATCAA.CAACTATCA	T	x	gsast9376.fasta	OnProtein	S	TCA	NQSTI
135	AAAAATCAA.CAACTATCA	T	x	gsast9549.fasta	OnProtein	S	TCA	NQSTI
135	AAAAATCAA.CAACTATCA	T	x	gsast9636.fasta	OnProtein	S	TCA	NQSTI
135	AAAAATCAA.CAACTATCA	T	x	staph923.fasta	OnProtein	S	TCA	NQSTI
136	AAAAATCAC.GAATAACAA	A	2627096 R	USA300ref_FPR3757	UnannotatedRegion
136	AAAAATCAC.GAATAACAA	G	2575002 R	USA400ref_MW2	UnannotatedRegion
136	AAAAATCAC.GAATAACAA	A	x	gsast10243.fasta	UnannotatedRegion
136	AAAAATCAC.GAATAACAA	A	x	gsast10329.fasta	UnannotatedRegion
136	AAAAATCAC.GAATAACAA	A	x	gsast1135.fasta	UnannotatedRegion
136	AAAAATCAC.GAATAACAA	A	x	gsast11578.fasta	UnannotatedRegion
136	AAAAATCAC.GAATAACAA	A	x	gsast1185.fasta	UnannotatedRegion
136	AAAAATCAC.GAATAACAA	A	x	gsast13205.fasta	UnannotatedRegion
136	AAAAATCAC.GAATAACAA	A	x	gsast2145.fasta	UnannotatedRegion
136	AAAAATCAC.GAATAACAA	G	x	gsast2674.fasta	UnannotatedRegion
136	AAAAATCAC.GAATAACAA	A	x	gsast5319.fasta	UnannotatedRegion
136	AAAAATCAC.GAATAACAA	A	x	gsast9549.fasta	UnannotatedRegion
136	AAAAATCAC.GAATAACAA	A	x	gsast9636.fasta	UnannotatedRegion
136	AAAAATCAC.GAATAACAA	A	x	gsastca11.fasta	UnannotatedRegion
136	AAAAATCAC.GAATAACAA	G	x	gsastq2352.fasta	UnannotatedRegion
137	AAAAATCAT.GAATTAGAG	A	598221 R	USA300ref_FPR3757	OnProtein	I	ATA	IIELE
137	AAAAATCAT.GAATTAGAG	T	582848 R	USA400ref_MW2	OnProtein	I	ATT	IIELE
137	AAAAATCAT.GAATTAGAG	A	x	gsast10243.fasta	OnProtein	I	ATA	IIELE
137	AAAAATCAT.GAATTAGAG	A	x	gsast10329.fasta	OnProtein	I	ATA	IIELE
137	AAAAATCAT.GAATTAGAG	A	x	gsast11578.fasta	OnProtein	I	ATA	IIELE
137	AAAAATCAT.GAATTAGAG	A	x	gsast1185.fasta	OnProtein	I	ATA	IIELE
137	AAAAATCAT.GAATTAGAG	A	x	gsast13205.fasta	OnProtein	I	ATA	IIELE
137	AAAAATCAT.GAATTAGAG	A	x	gsast2145.fasta	OnProtein	I	ATA	IIELE
137	AAAAATCAT.GAATTAGAG	T	x	gsast2674.fasta	OnProtein	I	ATT	IIELE
137	AAAAATCAT.GAATTAGAG	A	x	gsast5319.fasta	OnProtein	I	ATA	IIELE
137	AAAAATCAT.GAATTAGAG	A	x	gsast9376.fasta	OnProtein	I	ATA	IIELE
137	AAAAATCAT.GAATTAGAG	A	x	gsast9636.fasta	OnProtein	I	ATA	IIELE
138	AAAAATCAT.GTGGGATGT	T	46187 F	USA400ref_MW2	UnannotatedRegion
138	AAAAATCAT.GTGGGATGT	T	x	gsast1135.fasta	UnannotatedRegion
138	AAAAATCAT.GTGGGATGT	T	x	gsast1185.fasta	UnannotatedRegion
138	AAAAATCAT.GTGGGATGT	T	x	gsast2674.fasta	UnannotatedRegion
138	AAAAATCAT.GTGGGATGT	T	x	gsastca11.fasta	UnannotatedRegion
138	AAAAATCAT.GTGGGATGT	C	x	staph923.fasta	UnannotatedRegion
139	AAAAATGAA.CTCAAATAA	A	2145247 F	USA300ref_FPR3757	OnProtein	T	ACT	NETQI
139	AAAAATGAA.CTCAAATAA	G	2106352 F	USA400ref_MW2	OnProtein	A	GCT	NEAQI
139	AAAAATGAA.CTCAAATAA	A	x	gsast10243.fasta	OnProtein	T	ACT	NETQI
139	AAAAATGAA.CTCAAATAA	A	x	gsast11578.fasta	OnProtein	T	ACT	NETQI
139	AAAAATGAA.CTCAAATAA	A	x	gsast1185.fasta	OnProtein	T	ACT	NETQI
139	AAAAATGAA.CTCAAATAA	A	x	gsast13205.fasta	OnProtein	T	ACT	NETQI
139	AAAAATGAA.CTCAAATAA	A	x	gsast2145.fasta	OnProtein	T	ACT	NETQI
139	AAAAATGAA.CTCAAATAA	G	x	gsast2674.fasta	OnProtein	A	GCT	NEAQI
139	AAAAATGAA.CTCAAATAA	A	x	gsast5319.fasta	OnProtein	T	ACT	NETQI
139	AAAAATGAA.CTCAAATAA	A	x	gsast9549.fasta	OnProtein	T	ACT	NETQI
139	AAAAATGAA.CTCAAATAA	A	x	gsast9636.fasta	OnProtein	T	ACT	NETQI
139	AAAAATGAA.CTCAAATAA	A	x	staph923.fasta	OnProtein	T	ACT	NETQI
140	AAAAATGAA.CTTAAAAAA	A	837291 F	USA300ref_FPR3757	OnProtein	K	AAA	MKLKK
140	AAAAATGAA.CTTAAAAAA	G	821845 F	USA400ref_MW2	OnProtein	K	AAG	MKLKK
140	AAAAATGAA.CTTAAAAAA	A	x	gsast10243.fasta	OnProtein	K	AAA	MKLKK
140	AAAAATGAA.CTTAAAAAA	A	x	gsast10329.fasta	OnProtein	K	AAA	MKLKK
140	AAAAATGAA.CTTAAAAAA	A	x	gsast1135.fasta	OnProtein	K	AAA	MKLKK
140	AAAAATGAA.CTTAAAAAA	A	x	gsast11578.fasta	OnProtein	K	AAA	MKLKK
140	AAAAATGAA.CTTAAAAAA	A	x	gsast1185.fasta	OnProtein	K	AAA	MKLKK
140	AAAAATGAA.CTTAAAAAA	A	x	gsast2145.fasta	OnProtein	K	AAA	MKLKK
140	AAAAATGAA.CTTAAAAAA	G	x	gsast2674.fasta	OnProtein	K	AAG	MKLKK
140	AAAAATGAA.CTTAAAAAA	A	x	gsast5319.fasta	OnProtein	K	AAA	MKLKK
140	AAAAATGAA.CTTAAAAAA	A	x	gsast9549.fasta	OnProtein	K	AAA	MKLKK
140	AAAAATGAA.CTTAAAAAA	A	x	gsast9636.fasta	OnProtein	K	AAA	MKLKK
141	AAAAATGAG.ATTAAAACA	A	x	gsast1135.fasta	NotInAnnotatedGenome
141	AAAAATGAG.ATTAAAACA	A	x	gsast9549.fasta	NotInAnnotatedGenome
141	AAAAATGAG.ATTAAAACA	T	x	staph649.fasta	NotInAnnotatedGenome
141	AAAAATGAG.ATTAAAACA	T	x	staph923.fasta	NotInAnnotatedGenome
142	AAAAATGAG.GATTTAAAT	C	1512058 F	USA300ref_FPR3757	OnProtein	S	TCG	KSLIF
142	AAAAATGAG.GATTTAAAT	T	1495657 F	USA400ref_MW2	OnProtein	S	TCA	KSLIF
142	AAAAATGAG.GATTTAAAT	C	x	gsast10243.fasta	OnProtein	S	TCG	KSLIF
142	AAAAATGAG.GATTTAAAT	C	x	gsast10329.fasta	OnProtein	S	TCG	KSLIF
142	AAAAATGAG.GATTTAAAT	C	x	gsast11578.fasta	OnProtein	S	TCG	KSLIF
142	AAAAATGAG.GATTTAAAT	C	x	gsast1185.fasta	OnProtein	S	TCG	KSLIF
142	AAAAATGAG.GATTTAAAT	C	x	gsast2145.fasta	OnProtein	S	TCG	KSLIF
142	AAAAATGAG.GATTTAAAT	T	x	gsast2674.fasta	OnProtein	S	TCA	KSLIF
142	AAAAATGAG.GATTTAAAT	C	x	gsast5319.fasta	OnProtein	S	TCG	KSLIF
142	AAAAATGAG.GATTTAAAT	C	x	gsast9549.fasta	OnProtein	S	TCG	KSLIF
142	AAAAATGAG.GATTTAAAT	C	x	gsast9636.fasta	OnProtein	S	TCG	KSLIF
142	AAAAATGAG.GATTTAAAT	C	x	gsastca11.fasta	OnProtein	S	TCG	KSLIF
142	AAAAATGAG.GATTTAAAT	C	x	staph923.fasta	OnProtein	S	TCG	KSLIF
143	AAAAATGAG.GCACTTCGT	T	2201674 R	USA300ref_FPR3757	OnProtein	S	AGT	MSALR
143	AAAAATGAG.GCACTTCGT	C	2163039 R	USA400ref_MW2	OnProtein	S	AGC	MSALR
143	AAAAATGAG.GCACTTCGT	T	x	gsast10243.fasta	OnProtein	S	AGT	MSALR
143	AAAAATGAG.GCACTTCGT	T	x	gsast10329.fasta	OnProtein	S	AGT	MSALR
143	AAAAATGAG.GCACTTCGT	T	x	gsast1135.fasta	OnProtein	S	AGT	MSALR
143	AAAAATGAG.GCACTTCGT	T	x	gsast11578.fasta	OnProtein	S	AGT	MSALR
143	AAAAATGAG.GCACTTCGT	T	x	gsast1185.fasta	OnProtein	S	AGT	MSALR
143	AAAAATGAG.GCACTTCGT	T	x	gsast13205.fasta	OnProtein	S	AGT	MSALR
143	AAAAATGAG.GCACTTCGT	T	x	gsast2145.fasta	OnProtein	S	AGT	MSALR
143	AAAAATGAG.GCACTTCGT	C	x	gsast2674.fasta	OnProtein	S	AGC	MSALR
143	AAAAATGAG.GCACTTCGT	T	x	gsast5319.fasta	OnProtein	S	AGT	MSALR
143	AAAAATGAG.GCACTTCGT	T	x	gsast9376.fasta	OnProtein	S	AGT	MSALR
143	AAAAATGAG.GCACTTCGT	T	x	gsast9549.fasta	OnProtein	S	AGT	MSALR
143	AAAAATGAG.GCACTTCGT	T	x	gsast9636.fasta	OnProtein	S	AGT	MSALR
143	AAAAATGAG.GCACTTCGT	T	x	gsastca11.fasta	OnProtein	S	AGT	MSALR
143	AAAAATGAG.GCACTTCGT	C	x	staph649.fasta	OnProtein	S	AGC	MSALR
144	AAAAATGAT.CAACACCTA	G	1574986 F	USA300ref_FPR3757	OnProtein	A	GCA	NDATP
144	AAAAATGAT.CAACACCTA	G	1558198 F	USA400ref_MW2	OnProtein	A	GCA	NDATP
144	AAAAATGAT.CAACACCTA	G	x	gsast10243.fasta	OnProtein	A	GCA	NDATP
144	AAAAATGAT.CAACACCTA	G	x	gsast10329.fasta	OnProtein	A	GCA	NDATP
144	AAAAATGAT.CAACACCTA	G	x	gsast11578.fasta	OnProtein	A	GCA	NDATP
144	AAAAATGAT.CAACACCTA	G	x	gsast1185.fasta	OnProtein	A	GCA	NDATP
144	AAAAATGAT.CAACACCTA	G	x	gsast2145.fasta	OnProtein	A	GCA	NDATP
144	AAAAATGAT.CAACACCTA	G	x	gsast2674.fasta	OnProtein	A	GCA	NDATP
144	AAAAATGAT.CAACACCTA	G	x	gsast5319.fasta	OnProtein	A	GCA	NDATP
144	AAAAATGAT.CAACACCTA	G	x	gsast9636.fasta	OnProtein	A	GCA	NDATP
144	AAAAATGAT.CAACACCTA	G	x	gsastca11.fasta	OnProtein	A	GCA	NDATP
144	AAAAATGAT.CAACACCTA	A	x	gsastq2352.fasta	OnProtein	T	ACA	NDTTP
144	AAAAATGAT.CAACACCTA	G	x	staph923.fasta	OnProtein	A	GCA	NDATP
145	AAAAATGAT.CAACATCTG	G	1575040 F	USA300ref_FPR3757	OnProtein	A	GCA	NDATS
145	AAAAATGAT.CAACATCTG	G	1558252 F	USA400ref_MW2	OnProtein	A	GCA	NDATS
145	AAAAATGAT.CAACATCTG	G	x	gsast10243.fasta	OnProtein	A	GCA	NDATS
145	AAAAATGAT.CAACATCTG	G	x	gsast10329.fasta	OnProtein	A	GCA	NDATS
145	AAAAATGAT.CAACATCTG	G	x	gsast11506.fasta	OnProtein	A	GCA	NDATS
145	AAAAATGAT.CAACATCTG	G	x	gsast11578.fasta	OnProtein	A	GCA	NDATS
145	AAAAATGAT.CAACATCTG	A	x	gsast1185.fasta	OnProtein	T	ACA	NDTTS
145	AAAAATGAT.CAACATCTG	G	x	gsast2674.fasta	OnProtein	A	GCA	NDATS
145	AAAAATGAT.CAACATCTG	G	x	gsast5319.fasta	OnProtein	A	GCA	NDATS
145	AAAAATGAT.CAACATCTG	G	x	gsast9636.fasta	OnProtein	A	GCA	NDATS
145	AAAAATGAT.CAACATCTG	A	x	gsastca11.fasta	OnProtein	T	ACA	NDTTS
146	AAAAATGAT.CTTTGATAC	A	773175 R	USA300ref_FPR3757	OnProtein	Y	TAT	SKYHF
146	AAAAATGAT.CTTTGATAC	G	757903 R	USA400ref_MW2	OnProtein	H	CAT	SKHHF
146	AAAAATGAT.CTTTGATAC	A	x	gsast10243.fasta	OnProtein	Y	TAT	SKYHF
146	AAAAATGAT.CTTTGATAC	A	x	gsast10329.fasta	OnProtein	Y	TAT	SKYHF
146	AAAAATGAT.CTTTGATAC	A	x	gsast1135.fasta	OnProtein	Y	TAT	SKYHF
146	AAAAATGAT.CTTTGATAC	A	x	gsast11578.fasta	OnProtein	Y	TAT	SKYHF
146	AAAAATGAT.CTTTGATAC	A	x	gsast1185.fasta	OnProtein	Y	TAT	SKYHF
146	AAAAATGAT.CTTTGATAC	A	x	gsast13205.fasta	OnProtein	Y	TAT	SKYHF
146	AAAAATGAT.CTTTGATAC	A	x	gsast2145.fasta	OnProtein	Y	TAT	SKYHF
146	AAAAATGAT.CTTTGATAC	G	x	gsast2674.fasta	OnProtein	H	CAT	SKHHF
146	AAAAATGAT.CTTTGATAC	A	x	gsast5319.fasta	OnProtein	Y	TAT	SKYHF
146	AAAAATGAT.CTTTGATAC	A	x	gsast9376.fasta	OnProtein	Y	TAT	SKYHF
146	AAAAATGAT.CTTTGATAC	A	x	gsast9549.fasta	OnProtein	Y	TAT	SKYHF
146	AAAAATGAT.CTTTGATAC	A	x	gsast9636.fasta	OnProtein	Y	TAT	SKYHF
146	AAAAATGAT.CTTTGATAC	A	x	gsastca11.fasta	OnProtein	Y	TAT	SKYHF
146	AAAAATGAT.CTTTGATAC	A	x	staph923.fasta	OnProtein	Y	TAT	SKYHF
147	AAAAATGCA.TATCTGATA	T	1873341 R	USA300ref_FPR3757	OnProtein	L	TTA	NALSD
147	AAAAATGCA.TATCTGATA	C	1842194 R	USA400ref_MW2	OnProtein	L	CTA	NALSD
147	AAAAATGCA.TATCTGATA	T	x	gsast10243.fasta	OnProtein	L	TTA	NALSD
147	AAAAATGCA.TATCTGATA	T	x	gsast10329.fasta	OnProtein	L	TTA	NALSD
147	AAAAATGCA.TATCTGATA	T	x	gsast11578.fasta	OnProtein	L	TTA	NALSD
147	AAAAATGCA.TATCTGATA	T	x	gsast1185.fasta	OnProtein	L	TTA	NALSD
147	AAAAATGCA.TATCTGATA	T	x	gsast2145.fasta	OnProtein	L	TTA	NALSD
147	AAAAATGCA.TATCTGATA	C	x	gsast2674.fasta	OnProtein	L	CTA	NALSD
147	AAAAATGCA.TATCTGATA	T	x	gsast5319.fasta	OnProtein	L	TTA	NALSD
147	AAAAATGCA.TATCTGATA	T	x	gsast9376.fasta	OnProtein	L	TTA	NALSD
147	AAAAATGCA.TATCTGATA	T	x	gsast9636.fasta	OnProtein	L	TTA	NALSD
148	AAAAATGCA.TTGAAATTC	T	1077918 R	USA300ref_FPR3757	OnProtein	N	AAT	SNAF
148	AAAAATGCA.TTGAAATTC	C	1061654 R	USA400ref_MW2	OnProtein	S	AGT	SSAF
148	AAAAATGCA.TTGAAATTC	T	x	gsast10243.fasta	OnProtein	N	AAT	SNAF
148	AAAAATGCA.TTGAAATTC	T	x	gsast10329.fasta	OnProtein	N	AAT	SNAF
148	AAAAATGCA.TTGAAATTC	T	x	gsast11578.fasta	OnProtein	N	AAT	SNAF
148	AAAAATGCA.TTGAAATTC	T	x	gsast1185.fasta	OnProtein	N	AAT	SNAF
148	AAAAATGCA.TTGAAATTC	T	x	gsast2145.fasta	OnProtein	N	AAT	SNAF
148	AAAAATGCA.TTGAAATTC	C	x	gsast2674.fasta	OnProtein	S	AGT	SSAF
148	AAAAATGCA.TTGAAATTC	T	x	gsast5319.fasta	OnProtein	N	AAT	SNAF
148	AAAAATGCA.TTGAAATTC	T	x	gsast9636.fasta	OnProtein	N	AAT	SNAF
149	AAAAATGCT.AACCAAGAT	T	2840741 F	USA300ref_FPR3757	UnannotatedRegion
149	AAAAATGCT.AACCAAGAT	A	2787402 F	USA400ref_MW2	UnannotatedRegion
149	AAAAATGCT.AACCAAGAT	T	x	gsast10243.fasta	UnannotatedRegion
149	AAAAATGCT.AACCAAGAT	T	x	gsast10329.fasta	UnannotatedRegion
149	AAAAATGCT.AACCAAGAT	T	x	gsast1135.fasta	UnannotatedRegion
149	AAAAATGCT.AACCAAGAT	A	x	gsast11506.fasta	UnannotatedRegion
149	AAAAATGCT.AACCAAGAT	T	x	gsast11578.fasta	UnannotatedRegion
149	AAAAATGCT.AACCAAGAT	T	x	gsast1185.fasta	UnannotatedRegion
149	AAAAATGCT.AACCAAGAT	T	x	gsast13205.fasta	UnannotatedRegion
149	AAAAATGCT.AACCAAGAT	T	x	gsast2145.fasta	UnannotatedRegion
149	AAAAATGCT.AACCAAGAT	A	x	gsast2674.fasta	UnannotatedRegion
149	AAAAATGCT.AACCAAGAT	T	x	gsast5319.fasta	UnannotatedRegion
149	AAAAATGCT.AACCAAGAT	T	x	gsast9376.fasta	UnannotatedRegion
149	AAAAATGCT.AACCAAGAT	T	x	gsast9549.fasta	UnannotatedRegion
149	AAAAATGCT.AACCAAGAT	T	x	gsast9636.fasta	UnannotatedRegion
149	AAAAATGCT.AACCAAGAT	T	x	staph923.fasta	UnannotatedRegion
150	AAAAATGCT.TGCTAAATA	C	2268276 F	USA300ref_FPR3757	OnProtein	E	GAG	LAEHF
150	AAAAATGCT.TGCTAAATA	T	2228101 F	USA400ref_MW2	OnProtein	K	AAG	LAKHF
150	AAAAATGCT.TGCTAAATA	C	x	gsast10243.fasta	OnProtein	E	GAG	LAEHF
150	AAAAATGCT.TGCTAAATA	C	x	gsast10329.fasta	OnProtein	E	GAG	LAEHF
150	AAAAATGCT.TGCTAAATA	C	x	gsast11578.fasta	OnProtein	E	GAG	LAEHF
150	AAAAATGCT.TGCTAAATA	C	x	gsast1185.fasta	OnProtein	E	GAG	LAEHF
150	AAAAATGCT.TGCTAAATA	C	x	gsast13205.fasta	OnProtein	E	GAG	LAEHF
150	AAAAATGCT.TGCTAAATA	C	x	gsast2145.fasta	OnProtein	E	GAG	LAEHF
150	AAAAATGCT.TGCTAAATA	T	x	gsast2674.fasta	OnProtein	K	AAG	LAKHF
150	AAAAATGCT.TGCTAAATA	C	x	gsast5319.fasta	OnProtein	E	GAG	LAEHF
150	AAAAATGCT.TGCTAAATA	C	x	gsast9636.fasta	OnProtein	E	GAG	LAEHF
150	AAAAATGCT.TGCTAAATA	C	x	gsastca11.fasta	OnProtein	E	GAG	LAEHF
151	AAAAATGGC.GTTGAAGAA	A	2369583 R	USA300ref_FPR3757	OnProtein	A	GCA	MAVEE
151	AAAAATGGC.GTTGAAGAA	T	2318276 R	USA400ref_MW2	OnProtein	A	GCT	MAVEE
151	AAAAATGGC.GTTGAAGAA	A	x	gsast10243.fasta	OnProtein	A	GCA	MAVEE
151	AAAAATGGC.GTTGAAGAA	A	x	gsast10329.fasta	OnProtein	A	GCA	MAVEE
151	AAAAATGGC.GTTGAAGAA	A	x	gsast1135.fasta	OnProtein	A	GCA	MAVEE
151	AAAAATGGC.GTTGAAGAA	A	x	gsast11578.fasta	OnProtein	A	GCA	MAVEE
151	AAAAATGGC.GTTGAAGAA	A	x	gsast1185.fasta	OnProtein	A	GCA	MAVEE
151	AAAAATGGC.GTTGAAGAA	A	x	gsast2145.fasta	OnProtein	A	GCA	MAVEE
151	AAAAATGGC.GTTGAAGAA	T	x	gsast2674.fasta	OnProtein	A	GCT	MAVEE
151	AAAAATGGC.GTTGAAGAA	A	x	gsast5319.fasta	OnProtein	A	GCA	MAVEE
151	AAAAATGGC.GTTGAAGAA	A	x	gsast9376.fasta	OnProtein	A	GCA	MAVEE
151	AAAAATGGC.GTTGAAGAA	A	x	gsast9636.fasta	OnProtein	A	GCA	MAVEE
151	AAAAATGGC.GTTGAAGAA	A	x	gsastca11.fasta	OnProtein	A	GCA	MAVEE
151	AAAAATGGC.GTTGAAGAA	T	x	staph649.fasta	OnProtein	A	GCT	MAVEE
152	AAAAATGGC.TTATCAACA	A	1121084 R	USA300ref_FPR3757	OnProtein	A	GCA	MALST
152	AAAAATGGC.TTATCAACA	G	1104821 R	USA400ref_MW2	OnProtein	A	GCG	MALST
152	AAAAATGGC.TTATCAACA	A	x	gsast10243.fasta	OnProtein	A	GCA	MALST
152	AAAAATGGC.TTATCAACA	A	x	gsast10329.fasta	OnProtein	A	GCA	MALST
152	AAAAATGGC.TTATCAACA	A	x	gsast11578.fasta	OnProtein	A	GCA	MALST
152	AAAAATGGC.TTATCAACA	A	x	gsast1185.fasta	OnProtein	A	GCA	MALST
152	AAAAATGGC.TTATCAACA	A	x	gsast2145.fasta	OnProtein	A	GCA	MALST
152	AAAAATGGC.TTATCAACA	G	x	gsast2674.fasta	OnProtein	A	GCG	MALST
152	AAAAATGGC.TTATCAACA	A	x	gsast5319.fasta	OnProtein	A	GCA	MALST
152	AAAAATGGC.TTATCAACA	A	x	gsast9636.fasta	OnProtein	A	GCA	MALST
152	AAAAATGGC.TTATCAACA	A	x	gsastca11.fasta	OnProtein	A	GCA	MALST
153	AAAAATGGG.AGAAATTTA	G	1712066 R	USA300ref_FPR3757	OnProtein	G	GGG	MGRNL
153	AAAAATGGG.AGAAATTTA	A	1682115 R	USA400ref_MW2	OnProtein	G	GGA	MGRNL
153	AAAAATGGG.AGAAATTTA	G	x	gsast10243.fasta	OnProtein	G	GGG	MGRNL
153	AAAAATGGG.AGAAATTTA	G	x	gsast10329.fasta	OnProtein	G	GGG	MGRNL
153	AAAAATGGG.AGAAATTTA	G	x	gsast11578.fasta	OnProtein	G	GGG	MGRNL
153	AAAAATGGG.AGAAATTTA	G	x	gsast1185.fasta	OnProtein	G	GGG	MGRNL
153	AAAAATGGG.AGAAATTTA	G	x	gsast2145.fasta	OnProtein	G	GGG	MGRNL
153	AAAAATGGG.AGAAATTTA	G	x	gsast5319.fasta	OnProtein	G	GGG	MGRNL
153	AAAAATGGG.AGAAATTTA	G	x	gsast9376.fasta	OnProtein	G	GGG	MGRNL
153	AAAAATGGG.AGAAATTTA	G	x	gsast9636.fasta	OnProtein	G	GGG	MGRNL
154	AAAAATGGG.TATGCAATA	C	1208507 F	USA300ref_FPR3757	OnProtein	G	GGC	MGYAI
154	AAAAATGGG.TATGCAATA	T	1192544 F	USA400ref_MW2	OnProtein	G	GGT	MGYAI
154	AAAAATGGG.TATGCAATA	C	x	gsast10243.fasta	OnProtein	G	GGC	MGYAI
154	AAAAATGGG.TATGCAATA	C	x	gsast10329.fasta	OnProtein	G	GGC	MGYAI
154	AAAAATGGG.TATGCAATA	C	x	gsast1135.fasta	OnProtein	G	GGC	MGYAI
154	AAAAATGGG.TATGCAATA	C	x	gsast11578.fasta	OnProtein	G	GGC	MGYAI
154	AAAAATGGG.TATGCAATA	C	x	gsast1185.fasta	OnProtein	G	GGC	MGYAI
154	AAAAATGGG.TATGCAATA	C	x	gsast13205.fasta	OnProtein	G	GGC	MGYAI
154	AAAAATGGG.TATGCAATA	C	x	gsast2145.fasta	OnProtein	G	GGC	MGYAI
154	AAAAATGGG.TATGCAATA	T	x	gsast2674.fasta	OnProtein	G	GGT	MGYAI
154	AAAAATGGG.TATGCAATA	C	x	gsast5319.fasta	OnProtein	G	GGC	MGYAI
154	AAAAATGGG.TATGCAATA	C	x	gsast9636.fasta	OnProtein	G	GGC	MGYAI
155	AAAAATGTC.TATATGTAA	A	127961 F	USA300ref_FPR3757	UnannotatedRegion
155	AAAAATGTC.TATATGTAA	G	99323 F	USA400ref_MW2	UnannotatedRegion
155	AAAAATGTC.TATATGTAA	A	x	gsast10243.fasta	UnannotatedRegion
155	AAAAATGTC.TATATGTAA	A	x	gsast10329.fasta	UnannotatedRegion
155	AAAAATGTC.TATATGTAA	G	x	gsast11506.fasta	UnannotatedRegion
155	AAAAATGTC.TATATGTAA	A	x	gsast11578.fasta	UnannotatedRegion
155	AAAAATGTC.TATATGTAA	A	x	gsast1185.fasta	UnannotatedRegion
155	AAAAATGTC.TATATGTAA	A	x	gsast13205.fasta	UnannotatedRegion
155	AAAAATGTC.TATATGTAA	A	x	gsast2145.fasta	UnannotatedRegion
155	AAAAATGTC.TATATGTAA	G	x	gsast2674.fasta	UnannotatedRegion
155	AAAAATGTC.TATATGTAA	A	x	gsast5319.fasta	UnannotatedRegion
155	AAAAATGTC.TATATGTAA	A	x	gsast9376.fasta	UnannotatedRegion
155	AAAAATGTC.TATATGTAA	A	x	gsast9549.fasta	UnannotatedRegion
155	AAAAATGTC.TATATGTAA	A	x	gsast9636.fasta	UnannotatedRegion
155	AAAAATGTC.TATATGTAA	A	x	gsastca11.fasta	UnannotatedRegion
155	AAAAATGTC.TATATGTAA	G	x	staph649.fasta	UnannotatedRegion
156	AAAAATGTC.TTATCGAAG	A	2064759 R	USA300ref_FPR3757	OnProtein	I	ATT	NVIIE
156	AAAAATGTC.TTATCGAAG	G	2026316 R	USA400ref_MW2	OnProtein	V	GTT	NVVIE
156	AAAAATGTC.TTATCGAAG	A	x	gsast10243.fasta	OnProtein	I	ATT	NVIIE
156	AAAAATGTC.TTATCGAAG	A	x	gsast11578.fasta	OnProtein	I	ATT	NVIIE
156	AAAAATGTC.TTATCGAAG	A	x	gsast1185.fasta	OnProtein	I	ATT	NVIIE
156	AAAAATGTC.TTATCGAAG	A	x	gsast13205.fasta	OnProtein	I	ATT	NVIIE
156	AAAAATGTC.TTATCGAAG	G	x	gsast2674.fasta	OnProtein	V	GTT	NVVIE
156	AAAAATGTC.TTATCGAAG	A	x	gsast5319.fasta	OnProtein	I	ATT	NVIIE
156	AAAAATGTC.TTATCGAAG	A	x	gsast9549.fasta	OnProtein	I	ATT	NVIIE
156	AAAAATGTC.TTATCGAAG	A	x	gsast9636.fasta	OnProtein	I	ATT	NVIIE
156	AAAAATGTC.TTATCGAAG	A	x	gsastca11.fasta	OnProtein	I	ATT	NVIIE
156	AAAAATGTC.TTATCGAAG	G	x	staph649.fasta	OnProtein	V	GTT	NVVIE
157	AAAAATGTG.TTTAAACTT	T	1086817 F	USA300ref_FPR3757	UnannotatedRegion
157	AAAAATGTG.TTTAAACTT	C	1070554 F	USA400ref_MW2	UnannotatedRegion
157	AAAAATGTG.TTTAAACTT	T	x	gsast10243.fasta	UnannotatedRegion
157	AAAAATGTG.TTTAAACTT	T	x	gsast10329.fasta	UnannotatedRegion
157	AAAAATGTG.TTTAAACTT	T	x	gsast1185.fasta	UnannotatedRegion
157	AAAAATGTG.TTTAAACTT	T	x	gsast2145.fasta	UnannotatedRegion
157	AAAAATGTG.TTTAAACTT	C	x	gsast2674.fasta	UnannotatedRegion
157	AAAAATGTG.TTTAAACTT	T	x	gsast5319.fasta	UnannotatedRegion
157	AAAAATGTG.TTTAAACTT	T	x	gsast9636.fasta	UnannotatedRegion
158	AAAAATTAA.TATTTTTTA	T	2054992 F	USA300ref_FPR3757	UnannotatedRegion
158	AAAAATTAA.TATTTTTTA	A	2016549 F	USA400ref_MW2	UnannotatedRegion
158	AAAAATTAA.TATTTTTTA	T	x	gsast10243.fasta	UnannotatedRegion
158	AAAAATTAA.TATTTTTTA	T	x	gsast10329.fasta	UnannotatedRegion
158	AAAAATTAA.TATTTTTTA	T	x	gsast11578.fasta	UnannotatedRegion
158	AAAAATTAA.TATTTTTTA	T	x	gsast1185.fasta	UnannotatedRegion
158	AAAAATTAA.TATTTTTTA	A	x	gsast2674.fasta	UnannotatedRegion
158	AAAAATTAA.TATTTTTTA	T	x	gsast5319.fasta	UnannotatedRegion
158	AAAAATTAA.TATTTTTTA	T	x	gsast9636.fasta	UnannotatedRegion
158	AAAAATTAA.TATTTTTTA	T	x	gsastca11.fasta	UnannotatedRegion
159	AAAAATTAA.TGTTTATTA	C	1531621 F	USA400ref_MW2	UnannotatedRegion
159	AAAAATTAA.TGTTTATTA	C	x	gsast1135.fasta	UnannotatedRegion
159	AAAAATTAA.TGTTTATTA	C	x	gsast11578.fasta	UnannotatedRegion
159	AAAAATTAA.TGTTTATTA	T	x	gsast2145.fasta	UnannotatedRegion
159	AAAAATTAA.TGTTTATTA	C	x	gsast2674.fasta	UnannotatedRegion
159	AAAAATTAA.TGTTTATTA	T	x	gsast9636.fasta	UnannotatedRegion
159	AAAAATTAA.TGTTTATTA	C	x	gsastq2352.fasta	UnannotatedRegion
160	AAAAATTAC.AATTTATAT	A	2220669 F	USA400ref_MW2	UnannotatedRegion
160	AAAAATTAC.AATTTATAT	T	x	gsast10329.fasta	UnannotatedRegion
160	AAAAATTAC.AATTTATAT	T	x	gsast1135.fasta	UnannotatedRegion
160	AAAAATTAC.AATTTATAT	A	x	gsast2674.fasta	UnannotatedRegion
160	AAAAATTAC.AATTTATAT	T	x	gsast9376.fasta	UnannotatedRegion
160	AAAAATTAC.AATTTATAT	T	x	gsastca11.fasta	UnannotatedRegion
160	AAAAATTAC.AATTTATAT	T	x	staph923.fasta	UnannotatedRegion
161	AAAAATTAT.CAATCATAG	T	1151999 R	USA300ref_FPR3757	UnannotatedRegion
161	AAAAATTAT.CAATCATAG	C	1135786 R	USA400ref_MW2	UnannotatedRegion
161	AAAAATTAT.CAATCATAG	T	x	gsast10243.fasta	UnannotatedRegion
161	AAAAATTAT.CAATCATAG	T	x	gsast1135.fasta	UnannotatedRegion
161	AAAAATTAT.CAATCATAG	T	x	gsast11578.fasta	UnannotatedRegion
161	AAAAATTAT.CAATCATAG	T	x	gsast1185.fasta	UnannotatedRegion
161	AAAAATTAT.CAATCATAG	C	x	gsast2674.fasta	UnannotatedRegion
161	AAAAATTAT.CAATCATAG	T	x	gsast5319.fasta	UnannotatedRegion
161	AAAAATTAT.CAATCATAG	T	x	gsast9376.fasta	UnannotatedRegion
161	AAAAATTAT.CAATCATAG	T	x	gsast9636.fasta	UnannotatedRegion
162	AAAAATTCA.CACTAAACT	G	x	gsast1185.fasta	NotInAnnotatedGenome
162	AAAAATTCA.CACTAAACT	A	x	gsast2674.fasta	NotInAnnotatedGenome
163	AAAAATTCT.TTGTTCGTT	T	1904212 F	USA300ref_FPR3757	UnannotatedRegion
163	AAAAATTCT.TTGTTCGTT	C	1871445 F	USA400ref_MW2	UnannotatedRegion
163	AAAAATTCT.TTGTTCGTT	T	x	gsast10243.fasta	UnannotatedRegion
163	AAAAATTCT.TTGTTCGTT	T	x	gsast11578.fasta	UnannotatedRegion
163	AAAAATTCT.TTGTTCGTT	T	x	gsast1185.fasta	UnannotatedRegion
163	AAAAATTCT.TTGTTCGTT	C	x	gsast2674.fasta	UnannotatedRegion
163	AAAAATTCT.TTGTTCGTT	T	x	gsast5319.fasta	UnannotatedRegion
163	AAAAATTCT.TTGTTCGTT	T	x	gsast9549.fasta	UnannotatedRegion
163	AAAAATTCT.TTGTTCGTT	T	x	gsast9636.fasta	UnannotatedRegion
163	AAAAATTCT.TTGTTCGTT	T	x	gsastca11.fasta	UnannotatedRegion
164	AAAAATTGC.CAAGAACAT	T	2490756 R	USA300ref_FPR3757	OnProtein	A	GCT	IAQEH
164	AAAAATTGC.CAAGAACAT	A	2438560 R	USA400ref_MW2	OnProtein	A	GCA	IAQEH
164	AAAAATTGC.CAAGAACAT	T	x	gsast10243.fasta	OnProtein	A	GCT	IAQEH
164	AAAAATTGC.CAAGAACAT	T	x	gsast10329.fasta	OnProtein	A	GCT	IAQEH
164	AAAAATTGC.CAAGAACAT	T	x	gsast1135.fasta	OnProtein	A	GCT	IAQEH
164	AAAAATTGC.CAAGAACAT	T	x	gsast11578.fasta	OnProtein	A	GCT	IAQEH
164	AAAAATTGC.CAAGAACAT	T	x	gsast1185.fasta	OnProtein	A	GCT	IAQEH
164	AAAAATTGC.CAAGAACAT	T	x	gsast13205.fasta	OnProtein	A	GCT	IAQEH
164	AAAAATTGC.CAAGAACAT	T	x	gsast2145.fasta	OnProtein	A	GCT	IAQEH
164	AAAAATTGC.CAAGAACAT	A	x	gsast2674.fasta	OnProtein	A	GCA	IAQEH
164	AAAAATTGC.CAAGAACAT	T	x	gsast5319.fasta	OnProtein	A	GCT	IAQEH
164	AAAAATTGC.CAAGAACAT	T	x	gsast9636.fasta	OnProtein	A	GCT	IAQEH
164	AAAAATTGC.CAAGAACAT	A	x	gsastq2352.fasta	OnProtein	A	GCA	IAQEH
164	AAAAATTGC.CAAGAACAT	T	x	staph923.fasta	OnProtein	A	GCT	IAQEH
165	AAAAATTGT.GTAATTGAG	T	1961774 R	USA300ref_FPR3757	UnannotatedRegion
165	AAAAATTGT.GTAATTGAG	G	1924951 R	USA400ref_MW2	UnannotatedRegion
165	AAAAATTGT.GTAATTGAG	T	x	gsast10243.fasta	UnannotatedRegion
165	AAAAATTGT.GTAATTGAG	T	x	gsast10329.fasta	UnannotatedRegion
165	AAAAATTGT.GTAATTGAG	T	x	gsast1185.fasta	UnannotatedRegion
165	AAAAATTGT.GTAATTGAG	T	x	gsast13205.fasta	UnannotatedRegion
165	AAAAATTGT.GTAATTGAG	G	x	gsast2674.fasta	UnannotatedRegion
165	AAAAATTGT.GTAATTGAG	T	x	gsast5319.fasta	UnannotatedRegion
165	AAAAATTGT.GTAATTGAG	T	x	gsast9376.fasta	UnannotatedRegion
165	AAAAATTGT.GTAATTGAG	T	x	gsast9636.fasta	UnannotatedRegion
166	AAAAATTTA.GAAGACAAT	C	883376 R	USA300ref_FPR3757	OnProtein	Y	TAC	IYEDN
166	AAAAATTTA.GAAGACAAT	T	2087556 F	USA400ref_MW2	OnProtein	Y	TAT	IYEDN
166	AAAAATTTA.GAAGACAAT	C	x	gsast10243.fasta	OnProtein	Y	TAC	IYEDN
166	AAAAATTTA.GAAGACAAT	C	x	gsast10329.fasta	OnProtein	Y	TAC	IYEDN
166	AAAAATTTA.GAAGACAAT	C	x	gsast11578.fasta	OnProtein	Y	TAC	IYEDN
166	AAAAATTTA.GAAGACAAT	C	x	gsast1185.fasta	OnProtein	Y	TAC	IYEDN
166	AAAAATTTA.GAAGACAAT	C	x	gsast13205.fasta	OnProtein	Y	TAC	IYEDN
166	AAAAATTTA.GAAGACAAT	T	x	gsast2674.fasta	OnProtein	Y	TAT	IYEDN
166	AAAAATTTA.GAAGACAAT	C	x	gsast5319.fasta	OnProtein	Y	TAC	IYEDN
166	AAAAATTTA.GAAGACAAT	C	x	gsast9376.fasta	OnProtein	Y	TAC	IYEDN
166	AAAAATTTA.GAAGACAAT	C	x	gsast9636.fasta	OnProtein	Y	TAC	IYEDN
166	AAAAATTTA.GAAGACAAT	C	x	staph923.fasta	OnProtein	Y	TAC	IYEDN
167	AAAAATTTA.TTAAGCAGA	A	2192875 F	USA300ref_FPR3757	UnannotatedRegion
167	AAAAATTTA.TTAAGCAGA	G	2154239 F	USA400ref_MW2	UnannotatedRegion
167	AAAAATTTA.TTAAGCAGA	A	x	gsast10243.fasta	UnannotatedRegion
167	AAAAATTTA.TTAAGCAGA	A	x	gsast10329.fasta	UnannotatedRegion
167	AAAAATTTA.TTAAGCAGA	A	x	gsast11578.fasta	UnannotatedRegion
167	AAAAATTTA.TTAAGCAGA	A	x	gsast1185.fasta	UnannotatedRegion
167	AAAAATTTA.TTAAGCAGA	A	x	gsast13205.fasta	UnannotatedRegion
167	AAAAATTTA.TTAAGCAGA	G	x	gsast2674.fasta	UnannotatedRegion
167	AAAAATTTA.TTAAGCAGA	A	x	gsast5319.fasta	UnannotatedRegion
167	AAAAATTTA.TTAAGCAGA	A	x	gsast9549.fasta	UnannotatedRegion
167	AAAAATTTA.TTAAGCAGA	A	x	gsast9636.fasta	UnannotatedRegion
168	AAAAATTTC.CAAGCTAAT	T	642553 R	USA300ref_FPR3757	OnProtein	S	TCT	ISQAN
168	AAAAATTTC.CAAGCTAAT	G	627063 R	USA400ref_MW2	OnProtein	S	TCG	ISQAN
168	AAAAATTTC.CAAGCTAAT	T	x	gsast10243.fasta	OnProtein	S	TCT	ISQAN
168	AAAAATTTC.CAAGCTAAT	T	x	gsast10329.fasta	OnProtein	S	TCT	ISQAN
168	AAAAATTTC.CAAGCTAAT	T	x	gsast1135.fasta	OnProtein	S	TCT	ISQAN
168	AAAAATTTC.CAAGCTAAT	T	x	gsast11578.fasta	OnProtein	S	TCT	ISQAN
168	AAAAATTTC.CAAGCTAAT	T	x	gsast1185.fasta	OnProtein	S	TCT	ISQAN
168	AAAAATTTC.CAAGCTAAT	T	x	gsast5319.fasta	OnProtein	S	TCT	ISQAN
168	AAAAATTTC.CAAGCTAAT	T	x	gsast9376.fasta	OnProtein	S	TCT	ISQAN
168	AAAAATTTC.CAAGCTAAT	T	x	gsast9549.fasta	OnProtein	S	TCT	ISQAN
168	AAAAATTTC.CAAGCTAAT	T	x	gsast9636.fasta	OnProtein	S	TCT	ISQAN
169	AAAAATTTC.CAATGGATA	C	1826973 R	USA300ref_FPR3757	OnProtein	P	CCA	NFPMD
169	AAAAATTTC.CAATGGATA	T	1795679 R	USA400ref_MW2	OnProtein	S	TCA	NFSMD
169	AAAAATTTC.CAATGGATA	C	x	gsast10243.fasta	OnProtein	P	CCA	NFPMD
169	AAAAATTTC.CAATGGATA	C	x	gsast10329.fasta	OnProtein	P	CCA	NFPMD
169	AAAAATTTC.CAATGGATA	C	x	gsast1135.fasta	OnProtein	P	CCA	NFPMD
169	AAAAATTTC.CAATGGATA	C	x	gsast11578.fasta	OnProtein	P	CCA	NFPMD
169	AAAAATTTC.CAATGGATA	C	x	gsast1185.fasta	OnProtein	P	CCA	NFPMD
169	AAAAATTTC.CAATGGATA	C	x	gsast2145.fasta	OnProtein	P	CCA	NFPMD
169	AAAAATTTC.CAATGGATA	T	x	gsast2674.fasta	OnProtein	S	TCA	NFSMD
169	AAAAATTTC.CAATGGATA	C	x	gsast5319.fasta	OnProtein	P	CCA	NFPMD
169	AAAAATTTC.CAATGGATA	C	x	gsast9636.fasta	OnProtein	P	CCA	NFPMD
170	AAAACAAAA.AAATAATAC	T	x	gsast10329.fasta	NotInAnnotatedGenome
170	AAAACAAAA.AAATAATAC	T	x	gsast1135.fasta	NotInAnnotatedGenome
170	AAAACAAAA.AAATAATAC	T	x	gsast11506.fasta	NotInAnnotatedGenome
170	AAAACAAAA.AAATAATAC	C	x	gsast13205.fasta	NotInAnnotatedGenome
170	AAAACAAAA.AAATAATAC	T	x	gsast9549.fasta	NotInAnnotatedGenome
170	AAAACAAAA.AAATAATAC	C	x	gsast9636.fasta	NotInAnnotatedGenome
170	AAAACAAAA.AAATAATAC	T	x	gsastca11.fasta	NotInAnnotatedGenome
170	AAAACAAAA.AAATAATAC	C	x	gsastq2352.fasta	NotInAnnotatedGenome
170	AAAACAAAA.AAATAATAC	C	x	staph923.fasta	NotInAnnotatedGenome
171	AAAACAAAG.GTTAAATTA	A	x	gsast1135.fasta	NotInAnnotatedGenome
171	AAAACAAAG.GTTAAATTA	A	x	gsast11578.fasta	NotInAnnotatedGenome
171	AAAACAAAG.GTTAAATTA	T	x	gsast13205.fasta	NotInAnnotatedGenome
171	AAAACAAAG.GTTAAATTA	T	x	gsast9376.fasta	NotInAnnotatedGenome
171	AAAACAAAG.GTTAAATTA	A	x	gsastca11.fasta	NotInAnnotatedGenome
172	AAAACAAAT.CCTGTAGAA	G	1729166 F	USA300ref_FPR3757	OnProtein	G	GGC	TGICF
172	AAAACAAAT.CCTGTAGAA	A	1699333 F	USA400ref_MW2	OnProtein	G	GGT	TGICF
172	AAAACAAAT.CCTGTAGAA	G	x	gsast10243.fasta	OnProtein	G	GGC	TGICF
172	AAAACAAAT.CCTGTAGAA	G	x	gsast10329.fasta	OnProtein	G	GGC	TGICF
172	AAAACAAAT.CCTGTAGAA	G	x	gsast1185.fasta	OnProtein	G	GGC	TGICF
172	AAAACAAAT.CCTGTAGAA	G	x	gsast5319.fasta	OnProtein	G	GGC	TGICF
172	AAAACAAAT.CCTGTAGAA	G	x	gsast9549.fasta	OnProtein	G	GGC	TGICF
172	AAAACAAAT.CCTGTAGAA	G	x	gsast9636.fasta	OnProtein	G	GGC	TGICF
172	AAAACAAAT.CCTGTAGAA	A	x	staph649.fasta	OnProtein	G	GGT	TGICF
173	AAAACAAAT.TATCCTTGA	T	433068 F	USA300ref_FPR3757	UnannotatedRegion
173	AAAACAAAT.TATCCTTGA	G	407278 F	USA400ref_MW2	UnannotatedRegion
173	AAAACAAAT.TATCCTTGA	T	x	gsast10243.fasta	UnannotatedRegion
173	AAAACAAAT.TATCCTTGA	T	x	gsast10329.fasta	UnannotatedRegion
173	AAAACAAAT.TATCCTTGA	T	x	gsast1185.fasta	UnannotatedRegion
173	AAAACAAAT.TATCCTTGA	T	x	gsast2145.fasta	UnannotatedRegion
173	AAAACAAAT.TATCCTTGA	G	x	gsast2674.fasta	UnannotatedRegion
173	AAAACAAAT.TATCCTTGA	T	x	gsast5319.fasta	UnannotatedRegion
173	AAAACAAAT.TATCCTTGA	T	x	gsast9376.fasta	UnannotatedRegion
173	AAAACAAAT.TATCCTTGA	T	x	gsast9636.fasta	UnannotatedRegion
173	AAAACAAAT.TATCCTTGA	T	x	gsastca11.fasta	UnannotatedRegion
173	AAAACAAAT.TATCCTTGA	G	x	gsastq2352.fasta	UnannotatedRegion
174	AAAACAAAT.TATTTTAAT	A	456406 R	USA300ref_FPR3757	NotProteinCoding
174	AAAACAAAT.TATTTTAAT	A	x	gsast10243.fasta	NotProteinCoding
174	AAAACAAAT.TATTTTAAT	A	x	gsast10329.fasta	NotProteinCoding
174	AAAACAAAT.TATTTTAAT	A	x	gsast1135.fasta	NotProteinCoding
174	AAAACAAAT.TATTTTAAT	A	x	gsast11578.fasta	NotProteinCoding
174	AAAACAAAT.TATTTTAAT	A	x	gsast1185.fasta	NotProteinCoding
174	AAAACAAAT.TATTTTAAT	A	x	gsast2145.fasta	NotProteinCoding
174	AAAACAAAT.TATTTTAAT	A	x	gsast5319.fasta	NotProteinCoding
174	AAAACAAAT.TATTTTAAT	A	x	gsast9376.fasta	NotProteinCoding
174	AAAACAAAT.TATTTTAAT	A	x	gsast9636.fasta	NotProteinCoding
174	AAAACAAAT.TATTTTAAT	G	x	staph649.fasta	NotProteinCoding
175	AAAACAACT.AAAAAGTTG	A	611369 F	USA300ref_FPR3757	OnProtein	K	AAA	TTKKV
175	AAAACAACT.AAAAAGTTG	G	595997 F	USA400ref_MW2	OnProtein	E	GAA	TTEKV
175	AAAACAACT.AAAAAGTTG	A	x	gsast10243.fasta	OnProtein	K	AAA	TTKKV
175	AAAACAACT.AAAAAGTTG	G	x	gsast11506.fasta	OnProtein	E	GAA	TTEKV
175	AAAACAACT.AAAAAGTTG	A	x	gsast11578.fasta	OnProtein	K	AAA	TTKKV
175	AAAACAACT.AAAAAGTTG	A	x	gsast1185.fasta	OnProtein	K	AAA	TTKKV
175	AAAACAACT.AAAAAGTTG	G	x	gsast2674.fasta	OnProtein	E	GAA	TTEKV
175	AAAACAACT.AAAAAGTTG	A	x	gsast5319.fasta	OnProtein	K	AAA	TTKKV
175	AAAACAACT.AAAAAGTTG	A	x	gsast9549.fasta	OnProtein	K	AAA	TTKKV
175	AAAACAACT.AAAAAGTTG	A	x	gsast9636.fasta	OnProtein	K	AAA	TTKKV
175	AAAACAACT.AAAAAGTTG	G	x	staph649.fasta	OnProtein	E	GAA	TTEKV
176	AAAACAACT.GAGAAAATT	C	1415209 F	USA300ref_FPR3757	OnProtein	L	CTC	QLEKI
176	AAAACAACT.GAGAAAATT	T	1399887 F	USA400ref_MW2	OnProtein	L	CTT	QLEKI
176	AAAACAACT.GAGAAAATT	C	x	gsast10243.fasta	OnProtein	L	CTC	QLEKI
176	AAAACAACT.GAGAAAATT	C	x	gsast10329.fasta	OnProtein	L	CTC	QLEKI
176	AAAACAACT.GAGAAAATT	T	x	gsast11506.fasta	OnProtein	L	CTT	QLEKI
176	AAAACAACT.GAGAAAATT	C	x	gsast11578.fasta	OnProtein	L	CTC	QLEKI
176	AAAACAACT.GAGAAAATT	C	x	gsast1185.fasta	OnProtein	L	CTC	QLEKI
176	AAAACAACT.GAGAAAATT	C	x	gsast5319.fasta	OnProtein	L	CTC	QLEKI
176	AAAACAACT.GAGAAAATT	C	x	gsast9636.fasta	OnProtein	L	CTC	QLEKI
176	AAAACAACT.GAGAAAATT	C	x	gsastca11.fasta	OnProtein	L	CTC	QLEKI
177	AAAACAAGC.TTTATTAAT	A	1484414 R	USA300ref_FPR3757	OnProtein	A	GCA	QAFIN
177	AAAACAAGC.TTTATTAAT	T	1467592 R	USA400ref_MW2	OnProtein	A	GCT	QAFIN
177	AAAACAAGC.TTTATTAAT	A	x	gsast10243.fasta	OnProtein	A	GCA	QAFIN
177	AAAACAAGC.TTTATTAAT	A	x	gsast10329.fasta	OnProtein	A	GCA	QAFIN
177	AAAACAAGC.TTTATTAAT	A	x	gsast11578.fasta	OnProtein	A	GCA	QAFIN
177	AAAACAAGC.TTTATTAAT	A	x	gsast1185.fasta	OnProtein	A	GCA	QAFIN
177	AAAACAAGC.TTTATTAAT	T	x	gsast2674.fasta	OnProtein	A	GCT	QAFIN
177	AAAACAAGC.TTTATTAAT	A	x	gsast5319.fasta	OnProtein	A	GCA	QAFIN
177	AAAACAAGC.TTTATTAAT	A	x	gsast9636.fasta	OnProtein	A	GCA	QAFIN
177	AAAACAAGC.TTTATTAAT	T	x	staph649.fasta	OnProtein	A	GCT	QAFIN
178	AAAACAAGG.AAGGTTCAC	C	762347 F	USA300ref_FPR3757	OnProtein	G	GGC	QGKVH
178	AAAACAAGG.AAGGTTCAC	T	747074 F	USA400ref_MW2	OnProtein	G	GGT	QGKVH
178	AAAACAAGG.AAGGTTCAC	C	x	gsast10243.fasta	OnProtein	G	GGC	QGKVH
178	AAAACAAGG.AAGGTTCAC	C	x	gsast10329.fasta	OnProtein	G	GGC	QGKVH
178	AAAACAAGG.AAGGTTCAC	C	x	gsast1135.fasta	OnProtein	G	GGC	QGKVH
178	AAAACAAGG.AAGGTTCAC	T	x	gsast11506.fasta	OnProtein	G	GGT	QGKVH
178	AAAACAAGG.AAGGTTCAC	C	x	gsast11578.fasta	OnProtein	G	GGC	QGKVH
178	AAAACAAGG.AAGGTTCAC	C	x	gsast1185.fasta	OnProtein	G	GGC	QGKVH
178	AAAACAAGG.AAGGTTCAC	C	x	gsast13205.fasta	OnProtein	G	GGC	QGKVH
178	AAAACAAGG.AAGGTTCAC	C	x	gsast2145.fasta	OnProtein	G	GGC	QGKVH
178	AAAACAAGG.AAGGTTCAC	T	x	gsast2674.fasta	OnProtein	G	GGT	QGKVH
178	AAAACAAGG.AAGGTTCAC	C	x	gsast5319.fasta	OnProtein	G	GGC	QGKVH
178	AAAACAAGG.AAGGTTCAC	C	x	gsast9636.fasta	OnProtein	G	GGC	QGKVH
178	AAAACAAGG.AAGGTTCAC	C	x	gsastca11.fasta	OnProtein	G	GGC	QGKVH
178	AAAACAAGG.AAGGTTCAC	T	x	staph649.fasta	OnProtein	G	GGT	QGKVH
179	AAAACAATA.AATTTTAAA	C	1966131 R	USA300ref_FPR3757	OnProtein	T	ACA	NTIL
179	AAAACAATA.AATTTTAAA	C	1929305 R	USA400ref_MW2	OnProtein	T	ACA	NTIL
179	AAAACAATA.AATTTTAAA	C	x	gsast10243.fasta	OnProtein	T	ACA	NTIL
179	AAAACAATA.AATTTTAAA	A	x	gsast1135.fasta	OnProtein	K	AAA	NKIL
179	AAAACAATA.AATTTTAAA	A	x	gsast11578.fasta	OnProtein	K	AAA	NKIL
179	AAAACAATA.AATTTTAAA	C	x	gsast1185.fasta	OnProtein	T	ACA	NTIL
179	AAAACAATA.AATTTTAAA	C	x	gsast2674.fasta	OnProtein	T	ACA	NTIL
179	AAAACAATA.AATTTTAAA	C	x	gsastca11.fasta	OnProtein	T	ACA	NTIL
180	AAAACAATG.CGTCTATTA	A	2837767 R	USA300ref_FPR3757	OnProtein	T	ACG	TMTSI
180	AAAACAATG.CGTCTATTA	A	x	gsast10243.fasta	OnProtein	T	ACG	TMTSI
180	AAAACAATG.CGTCTATTA	A	x	gsast10329.fasta	OnProtein	T	ACG	TMTSI
180	AAAACAATG.CGTCTATTA	G	x	gsast11506.fasta	OnProtein	A	GCG	TMASI
180	AAAACAATG.CGTCTATTA	A	x	gsast1185.fasta	OnProtein	T	ACG	TMTSI
180	AAAACAATG.CGTCTATTA	A	x	gsast13205.fasta	OnProtein	T	ACG	TMTSI
180	AAAACAATG.CGTCTATTA	A	x	gsast2145.fasta	OnProtein	T	ACG	TMTSI
180	AAAACAATG.CGTCTATTA	A	x	gsast2674.fasta	OnProtein	T	ACG	TMTSI
180	AAAACAATG.CGTCTATTA	A	x	gsast5319.fasta	OnProtein	T	ACG	TMTSI
180	AAAACAATG.CGTCTATTA	A	x	gsast9549.fasta	OnProtein	T	ACG	TMTSI
180	AAAACAATG.CGTCTATTA	A	x	gsast9636.fasta	OnProtein	T	ACG	TMTSI
180	AAAACAATG.CGTCTATTA	A	x	gsastq2352.fasta	OnProtein	T	ACG	TMTSI
180	AAAACAATG.CGTCTATTA	A	x	staph649.fasta	OnProtein	T	ACG	TMTSI
181	AAAACAATT.AGTGATGAT	C	1627999 R	USA300ref_FPR3757	OnProtein	F	TTC	QFSDD
181	AAAACAATT.AGTGATGAT	T	1610986 R	USA400ref_MW2	OnProtein	F	TTT	QFSDD
181	AAAACAATT.AGTGATGAT	C	x	gsast10243.fasta	OnProtein	F	TTC	QFSDD
181	AAAACAATT.AGTGATGAT	C	x	gsast10329.fasta	OnProtein	F	TTC	QFSDD
181	AAAACAATT.AGTGATGAT	C	x	gsast11578.fasta	OnProtein	F	TTC	QFSDD
181	AAAACAATT.AGTGATGAT	C	x	gsast1185.fasta	OnProtein	F	TTC	QFSDD
181	AAAACAATT.AGTGATGAT	C	x	gsast13205.fasta	OnProtein	F	TTC	QFSDD
181	AAAACAATT.AGTGATGAT	T	x	gsast2674.fasta	OnProtein	F	TTT	QFSDD
181	AAAACAATT.AGTGATGAT	C	x	gsast5319.fasta	OnProtein	F	TTC	QFSDD
181	AAAACAATT.AGTGATGAT	C	x	gsast9376.fasta	OnProtein	F	TTC	QFSDD
181	AAAACAATT.AGTGATGAT	C	x	gsast9636.fasta	OnProtein	F	TTC	QFSDD
181	AAAACAATT.AGTGATGAT	C	x	gsastca11.fasta	OnProtein	F	TTC	QFSDD
182	AAAACAATT.GGACTAGGT	A	1674660 R	USA300ref_FPR3757	OnProtein	L	TTA	QLGLG
182	AAAACAATT.GGACTAGGT	G	1644355 R	USA400ref_MW2	OnProtein	L	TTG	QLGLG
182	AAAACAATT.GGACTAGGT	A	x	gsast10243.fasta	OnProtein	L	TTA	QLGLG
182	AAAACAATT.GGACTAGGT	A	x	gsast11578.fasta	OnProtein	L	TTA	QLGLG
182	AAAACAATT.GGACTAGGT	A	x	gsast1185.fasta	OnProtein	L	TTA	QLGLG
182	AAAACAATT.GGACTAGGT	A	x	gsast13205.fasta	OnProtein	L	TTA	QLGLG
182	AAAACAATT.GGACTAGGT	A	x	gsast2145.fasta	OnProtein	L	TTA	QLGLG
182	AAAACAATT.GGACTAGGT	G	x	gsast2674.fasta	OnProtein	L	TTG	QLGLG
182	AAAACAATT.GGACTAGGT	A	x	gsast5319.fasta	OnProtein	L	TTA	QLGLG
182	AAAACAATT.GGACTAGGT	A	x	gsast9636.fasta	OnProtein	L	TTA	QLGLG
182	AAAACAATT.GGACTAGGT	A	x	gsastca11.fasta	OnProtein	L	TTA	QLGLG
183	AAAACACAA.ATATTGTGT	G	793419 R	USA300ref_FPR3757	UnannotatedRegion
183	AAAACACAA.ATATTGTGT	G	778147 R	USA400ref_MW2	UnannotatedRegion
183	AAAACACAA.ATATTGTGT	T	x	gsast10243.fasta	UnannotatedRegion
183	AAAACACAA.ATATTGTGT	G	x	gsast1135.fasta	UnannotatedRegion
183	AAAACACAA.ATATTGTGT	G	x	gsast11578.fasta	UnannotatedRegion
183	AAAACACAA.ATATTGTGT	G	x	gsast1185.fasta	UnannotatedRegion
183	AAAACACAA.ATATTGTGT	G	x	gsast2145.fasta	UnannotatedRegion
183	AAAACACAA.ATATTGTGT	G	x	gsast2674.fasta	UnannotatedRegion
183	AAAACACAA.ATATTGTGT	G	x	gsast5319.fasta	UnannotatedRegion
183	AAAACACAA.ATATTGTGT	G	x	gsast9376.fasta	UnannotatedRegion
183	AAAACACAA.ATATTGTGT	G	x	gsast9636.fasta	UnannotatedRegion
183	AAAACACAA.ATATTGTGT	G	x	staph923.fasta	UnannotatedRegion
184	AAAACACAA.ATTGTGATA	T	2659695 F	USA300ref_FPR3757	OnProtein	N	AAT	HNIVI
184	AAAACACAA.ATTGTGATA	C	2606401 F	USA400ref_MW2	OnProtein	N	AAC	HNIVI
184	AAAACACAA.ATTGTGATA	T	x	gsast10243.fasta	OnProtein	N	AAT	HNIVI
184	AAAACACAA.ATTGTGATA	T	x	gsast10329.fasta	OnProtein	N	AAT	HNIVI
184	AAAACACAA.ATTGTGATA	T	x	gsast11578.fasta	OnProtein	N	AAT	HNIVI
184	AAAACACAA.ATTGTGATA	T	x	gsast1185.fasta	OnProtein	N	AAT	HNIVI
184	AAAACACAA.ATTGTGATA	T	x	gsast13205.fasta	OnProtein	N	AAT	HNIVI
184	AAAACACAA.ATTGTGATA	T	x	gsast2145.fasta	OnProtein	N	AAT	HNIVI
184	AAAACACAA.ATTGTGATA	C	x	gsast2674.fasta	OnProtein	N	AAC	HNIVI
184	AAAACACAA.ATTGTGATA	T	x	gsast5319.fasta	OnProtein	N	AAT	HNIVI
184	AAAACACAA.ATTGTGATA	T	x	gsast9376.fasta	OnProtein	N	AAT	HNIVI
184	AAAACACAA.ATTGTGATA	T	x	gsast9636.fasta	OnProtein	N	AAT	HNIVI
184	AAAACACAA.ATTGTGATA	T	x	gsastca11.fasta	OnProtein	N	AAT	HNIVI
184	AAAACACAA.ATTGTGATA	T	x	staph923.fasta	OnProtein	N	AAT	HNIVI
185	AAAACACAG.TTTTCAGAA	T	426118 R	USA300ref_FPR3757	UnannotatedRegion
185	AAAACACAG.TTTTCAGAA	C	398975 R	USA400ref_MW2	UnannotatedRegion
185	AAAACACAG.TTTTCAGAA	T	x	gsast10243.fasta	UnannotatedRegion
185	AAAACACAG.TTTTCAGAA	T	x	gsast10329.fasta	UnannotatedRegion
185	AAAACACAG.TTTTCAGAA	T	x	gsast11578.fasta	UnannotatedRegion
185	AAAACACAG.TTTTCAGAA	T	x	gsast1185.fasta	UnannotatedRegion
185	AAAACACAG.TTTTCAGAA	T	x	gsast2145.fasta	UnannotatedRegion
185	AAAACACAG.TTTTCAGAA	C	x	gsast2674.fasta	UnannotatedRegion
185	AAAACACAG.TTTTCAGAA	T	x	gsast5319.fasta	UnannotatedRegion
185	AAAACACAG.TTTTCAGAA	T	x	gsast9376.fasta	UnannotatedRegion
185	AAAACACAG.TTTTCAGAA	T	x	gsast9636.fasta	UnannotatedRegion
185	AAAACACAG.TTTTCAGAA	T	x	gsastca11.fasta	UnannotatedRegion
185	AAAACACAG.TTTTCAGAA	T	x	staph923.fasta	UnannotatedRegion
186	AAAACAGAA.TTAGATATT	A	2723908 R	USA300ref_FPR3757	OnProtein	K	AAA	QKLDI
186	AAAACAGAA.TTAGATATT	G	2669342 R	USA400ref_MW2	OnProtein	K	AAG	QKLDI
186	AAAACAGAA.TTAGATATT	A	x	gsast10243.fasta	OnProtein	K	AAA	QKLDI
186	AAAACAGAA.TTAGATATT	A	x	gsast10329.fasta	OnProtein	K	AAA	QKLDI
186	AAAACAGAA.TTAGATATT	A	x	gsast1135.fasta	OnProtein	K	AAA	QKLDI
186	AAAACAGAA.TTAGATATT	A	x	gsast1185.fasta	OnProtein	K	AAA	QKLDI
186	AAAACAGAA.TTAGATATT	A	x	gsast13205.fasta	OnProtein	K	AAA	QKLDI
186	AAAACAGAA.TTAGATATT	A	x	gsast2145.fasta	OnProtein	K	AAA	QKLDI
186	AAAACAGAA.TTAGATATT	G	x	gsast2674.fasta	OnProtein	K	AAG	QKLDI
186	AAAACAGAA.TTAGATATT	A	x	gsast5319.fasta	OnProtein	K	AAA	QKLDI
186	AAAACAGAA.TTAGATATT	A	x	gsast9549.fasta	OnProtein	K	AAA	QKLDI
186	AAAACAGAA.TTAGATATT	A	x	gsast9636.fasta	OnProtein	K	AAA	QKLDI
186	AAAACAGAA.TTAGATATT	A	x	gsastca11.fasta	OnProtein	K	AAA	QKLDI
186	AAAACAGAA.TTAGATATT	G	x	gsastq2352.fasta	OnProtein	K	AAG	QKLDI
187	AAAACAGGC.TTTACTAAT	T	2556488 F	USA300ref_FPR3757	OnProtein	A	GCT	QAFTN
187	AAAACAGGC.TTTACTAAT	A	2505814 F	USA400ref_MW2	OnProtein	A	GCA	QAFTN
187	AAAACAGGC.TTTACTAAT	T	x	gsast10243.fasta	OnProtein	A	GCT	QAFTN
187	AAAACAGGC.TTTACTAAT	T	x	gsast10329.fasta	OnProtein	A	GCT	QAFTN
187	AAAACAGGC.TTTACTAAT	T	x	gsast1135.fasta	OnProtein	A	GCT	QAFTN
187	AAAACAGGC.TTTACTAAT	A	x	gsast11506.fasta	OnProtein	A	GCA	QAFTN
187	AAAACAGGC.TTTACTAAT	T	x	gsast11578.fasta	OnProtein	A	GCT	QAFTN
187	AAAACAGGC.TTTACTAAT	T	x	gsast1185.fasta	OnProtein	A	GCT	QAFTN
187	AAAACAGGC.TTTACTAAT	T	x	gsast13205.fasta	OnProtein	A	GCT	QAFTN
187	AAAACAGGC.TTTACTAAT	T	x	gsast2145.fasta	OnProtein	A	GCT	QAFTN
187	AAAACAGGC.TTTACTAAT	A	x	gsast2674.fasta	OnProtein	A	GCA	QAFTN
187	AAAACAGGC.TTTACTAAT	T	x	gsast5319.fasta	OnProtein	A	GCT	QAFTN
187	AAAACAGGC.TTTACTAAT	T	x	gsast9636.fasta	OnProtein	A	GCT	QAFTN
187	AAAACAGGC.TTTACTAAT	T	x	gsastca11.fasta	OnProtein	A	GCT	QAFTN
187	AAAACAGGC.TTTACTAAT	A	x	gsastq2352.fasta	OnProtein	A	GCA	QAFTN
187	AAAACAGGC.TTTACTAAT	A	x	staph649.fasta	OnProtein	A	GCA	QAFTN
187	AAAACAGGC.TTTACTAAT	T	x	staph923.fasta	OnProtein	A	GCT	QAFTN
188	AAAACAGTT.CTGAAATGA	G	1036978 F	USA300ref_FPR3757	OnProtein	A	GCT	TVAEM
188	AAAACAGTT.CTGAAATGA	T	1020827 F	USA400ref_MW2	OnProtein	S	TCT	TVSEM
188	AAAACAGTT.CTGAAATGA	G	x	gsast10243.fasta	OnProtein	A	GCT	TVAEM
188	AAAACAGTT.CTGAAATGA	G	x	gsast10329.fasta	OnProtein	A	GCT	TVAEM
188	AAAACAGTT.CTGAAATGA	G	x	gsast1135.fasta	OnProtein	A	GCT	TVAEM
188	AAAACAGTT.CTGAAATGA	G	x	gsast11578.fasta	OnProtein	A	GCT	TVAEM
188	AAAACAGTT.CTGAAATGA	G	x	gsast1185.fasta	OnProtein	A	GCT	TVAEM
188	AAAACAGTT.CTGAAATGA	T	x	gsast2674.fasta	OnProtein	S	TCT	TVSEM
188	AAAACAGTT.CTGAAATGA	G	x	gsast5319.fasta	OnProtein	A	GCT	TVAEM
188	AAAACAGTT.CTGAAATGA	G	x	gsast9549.fasta	OnProtein	A	GCT	TVAEM
188	AAAACAGTT.CTGAAATGA	G	x	gsast9636.fasta	OnProtein	A	GCT	TVAEM
188	AAAACAGTT.CTGAAATGA	G	x	gsastca11.fasta	OnProtein	A	GCT	TVAEM
189	AAAACATAC.TCTACAAAA	T	x	gsast10243.fasta	NotInAnnotatedGenome
189	AAAACATAC.TCTACAAAA	T	x	gsast10329.fasta	NotInAnnotatedGenome
189	AAAACATAC.TCTACAAAA	T	x	gsast1135.fasta	NotInAnnotatedGenome
189	AAAACATAC.TCTACAAAA	T	x	gsast11578.fasta	NotInAnnotatedGenome
189	AAAACATAC.TCTACAAAA	C	x	gsast1185.fasta	NotInAnnotatedGenome
189	AAAACATAC.TCTACAAAA	T	x	gsast2145.fasta	NotInAnnotatedGenome
189	AAAACATAC.TCTACAAAA	T	x	gsast5319.fasta	NotInAnnotatedGenome
189	AAAACATAC.TCTACAAAA	T	x	gsast9376.fasta	NotInAnnotatedGenome
189	AAAACATAC.TCTACAAAA	T	x	gsast9549.fasta	NotInAnnotatedGenome
189	AAAACATAC.TCTACAAAA	T	x	gsast9636.fasta	NotInAnnotatedGenome
189	AAAACATAC.TCTACAAAA	T	x	gsast9750.fasta	NotInAnnotatedGenome
189	AAAACATAC.TCTACAAAA	C	x	gsastca11.fasta	NotInAnnotatedGenome
189	AAAACATAC.TCTACAAAA	T	x	staph923.fasta	NotInAnnotatedGenome
190	AAAACATAT.AGTTATCAA	T	574121 F	USA300ref_FPR3757	UnannotatedRegion
190	AAAACATAT.AGTTATCAA	C	558749 F	USA400ref_MW2	UnannotatedRegion
190	AAAACATAT.AGTTATCAA	T	x	gsast10243.fasta	UnannotatedRegion
190	AAAACATAT.AGTTATCAA	T	x	gsast1135.fasta	UnannotatedRegion
190	AAAACATAT.AGTTATCAA	T	x	gsast11578.fasta	UnannotatedRegion
190	AAAACATAT.AGTTATCAA	T	x	gsast1185.fasta	UnannotatedRegion
190	AAAACATAT.AGTTATCAA	C	x	gsast2674.fasta	UnannotatedRegion
190	AAAACATAT.AGTTATCAA	T	x	gsast5319.fasta	UnannotatedRegion
190	AAAACATAT.AGTTATCAA	T	x	gsast9636.fasta	UnannotatedRegion
190	AAAACATAT.AGTTATCAA	T	x	staph923.fasta	UnannotatedRegion
191	AAAACATAT.ATTTAATTG	A	x	gsast13205.fasta	NotInAnnotatedGenome
191	AAAACATAT.ATTTAATTG	G	x	gsast2674.fasta	NotInAnnotatedGenome
191	AAAACATAT.ATTTAATTG	A	x	gsast9376.fasta	NotInAnnotatedGenome
191	AAAACATAT.ATTTAATTG	A	x	gsastca11.fasta	NotInAnnotatedGenome
192	AAAACATCA.GCTGATGTT	C	2578277 R	USA400ref_MW2	OnProtein	H	CAC	HHADV
192	AAAACATCA.GCTGATGTT	C	2581831 R	USA400ref_MW2	OnProtein	H	CAC	HHADV
192	AAAACATCA.GCTGATGTT	C	x	gsast11506.fasta	OnProtein	H	CAC	HHADV
192	AAAACATCA.GCTGATGTT	T	x	gsast1185.fasta	OnProtein	H	CAT	HHADV
192	AAAACATCA.GCTGATGTT	T	x	gsast13205.fasta	OnProtein	H	CAT	HHADV
192	AAAACATCA.GCTGATGTT	C	x	gsast2674.fasta	OnProtein	H	CAC	HHADV
192	AAAACATCA.GCTGATGTT	T	x	gsast9376.fasta	OnProtein	H	CAT	HHADV
192	AAAACATCA.GCTGATGTT	C	x	gsast9549.fasta	OnProtein	H	CAC	HHADV
192	AAAACATCA.GCTGATGTT	T	x	gsast9750.fasta	OnProtein	H	CAT	HHADV
192	AAAACATCA.GCTGATGTT	C	x	gsastq2352.fasta	OnProtein	H	CAC	HHADV
192	AAAACATCA.GCTGATGTT	C	x	staph649.fasta	OnProtein	H	CAC	HHADV
192	AAAACATCA.GCTGATGTT	T	x	staph923.fasta	OnProtein	H	CAT	HHADV
193	AAAACATCG.GATAATAAC	T	659034 R	USA300ref_FPR3757	OnProtein	T	ACG	IITMF
193	AAAACATCG.GATAATAAC	A	643545 R	USA400ref_MW2	OnProtein	S	TCG	IISMF
193	AAAACATCG.GATAATAAC	T	x	gsast10243.fasta	OnProtein	T	ACG	IITMF
193	AAAACATCG.GATAATAAC	T	x	gsast10329.fasta	OnProtein	T	ACG	IITMF
193	AAAACATCG.GATAATAAC	T	x	gsast1135.fasta	OnProtein	T	ACG	IITMF
193	AAAACATCG.GATAATAAC	A	x	gsast11506.fasta	OnProtein	S	TCG	IISMF
193	AAAACATCG.GATAATAAC	T	x	gsast11578.fasta	OnProtein	T	ACG	IITMF
193	AAAACATCG.GATAATAAC	T	x	gsast1185.fasta	OnProtein	T	ACG	IITMF
193	AAAACATCG.GATAATAAC	T	x	gsast13205.fasta	OnProtein	T	ACG	IITMF
193	AAAACATCG.GATAATAAC	T	x	gsast2145.fasta	OnProtein	T	ACG	IITMF
193	AAAACATCG.GATAATAAC	A	x	gsast2674.fasta	OnProtein	S	TCG	IISMF
193	AAAACATCG.GATAATAAC	T	x	gsast5319.fasta	OnProtein	T	ACG	IITMF
193	AAAACATCG.GATAATAAC	T	x	gsast9376.fasta	OnProtein	T	ACG	IITMF
193	AAAACATCG.GATAATAAC	T	x	gsast9636.fasta	OnProtein	T	ACG	IITMF
193	AAAACATCG.GATAATAAC	T	x	gsastca11.fasta	OnProtein	T	ACG	IITMF
193	AAAACATCG.GATAATAAC	T	x	staph923.fasta	OnProtein	T	ACG	IITMF
194	AAAACATGC.GATATTGAT	T	1058791 R	USA300ref_FPR3757	OnProtein	A	GCT	HADID
194	AAAACATGC.GATATTGAT	A	1042590 R	USA400ref_MW2	OnProtein	A	GCA	HADID
194	AAAACATGC.GATATTGAT	T	x	gsast10243.fasta	OnProtein	A	GCT	HADID
194	AAAACATGC.GATATTGAT	T	x	gsast1135.fasta	OnProtein	A	GCT	HADID
194	AAAACATGC.GATATTGAT	T	x	gsast11578.fasta	OnProtein	A	GCT	HADID
194	AAAACATGC.GATATTGAT	T	x	gsast1185.fasta	OnProtein	A	GCT	HADID
194	AAAACATGC.GATATTGAT	T	x	gsast13205.fasta	OnProtein	A	GCT	HADID
194	AAAACATGC.GATATTGAT	A	x	gsast2674.fasta	OnProtein	A	GCA	HADID
194	AAAACATGC.GATATTGAT	T	x	gsast5319.fasta	OnProtein	A	GCT	HADID
194	AAAACATGC.GATATTGAT	T	x	gsast9636.fasta	OnProtein	A	GCT	HADID
194	AAAACATGC.GATATTGAT	T	x	gsastca11.fasta	OnProtein	A	GCT	HADID
195	AAAACATGC.TTATTCCCT	A	173504 F	USA300ref_FPR3757	OnProtein	A	GCA	HALFP
195	AAAACATGC.TTATTCCCT	G	144962 F	USA400ref_MW2	OnProtein	A	GCG	HALFP
195	AAAACATGC.TTATTCCCT	A	x	gsast10243.fasta	OnProtein	A	GCA	HALFP
195	AAAACATGC.TTATTCCCT	A	x	gsast10329.fasta	OnProtein	A	GCA	HALFP
195	AAAACATGC.TTATTCCCT	A	x	gsast1135.fasta	OnProtein	A	GCA	HALFP
195	AAAACATGC.TTATTCCCT	A	x	gsast11578.fasta	OnProtein	A	GCA	HALFP
195	AAAACATGC.TTATTCCCT	A	x	gsast1185.fasta	OnProtein	A	GCA	HALFP
195	AAAACATGC.TTATTCCCT	A	x	gsast2145.fasta	OnProtein	A	GCA	HALFP
195	AAAACATGC.TTATTCCCT	G	x	gsast2674.fasta	OnProtein	A	GCG	HALFP
195	AAAACATGC.TTATTCCCT	A	x	gsast5319.fasta	OnProtein	A	GCA	HALFP
195	AAAACATGC.TTATTCCCT	A	x	gsast9376.fasta	OnProtein	A	GCA	HALFP
195	AAAACATGC.TTATTCCCT	A	x	gsast9549.fasta	OnProtein	A	GCA	HALFP
195	AAAACATGC.TTATTCCCT	A	x	gsast9636.fasta	OnProtein	A	GCA	HALFP
195	AAAACATGC.TTATTCCCT	A	x	gsast9750.fasta	OnProtein	A	GCA	HALFP
195	AAAACATGC.TTATTCCCT	A	x	gsastca11.fasta	OnProtein	A	GCA	HALFP
195	AAAACATGC.TTATTCCCT	A	x	staph923.fasta	OnProtein	A	GCA	HALFP
196	AAAACATTT.AAAATAGTT	A	x	gsast10243.fasta	NotInAnnotatedGenome
196	AAAACATTT.AAAATAGTT	T	x	gsast2145.fasta	NotInAnnotatedGenome
196	AAAACATTT.AAAATAGTT	A	x	gsast9549.fasta	NotInAnnotatedGenome
197	AAAACCACG.GAAATATAA	C	2384695 F	USA300ref_FPR3757	OnProtein	S	TCG	ISRGF
197	AAAACCACG.GAAATATAA	T	2333384 F	USA400ref_MW2	OnProtein	S	TCA	ISRGF
197	AAAACCACG.GAAATATAA	C	x	gsast10243.fasta	OnProtein	S	TCG	ISRGF
197	AAAACCACG.GAAATATAA	C	x	gsast10329.fasta	OnProtein	S	TCG	ISRGF
197	AAAACCACG.GAAATATAA	C	x	gsast11578.fasta	OnProtein	S	TCG	ISRGF
197	AAAACCACG.GAAATATAA	C	x	gsast1185.fasta	OnProtein	S	TCG	ISRGF
197	AAAACCACG.GAAATATAA	C	x	gsast13205.fasta	OnProtein	S	TCG	ISRGF
197	AAAACCACG.GAAATATAA	C	x	gsast2145.fasta	OnProtein	S	TCG	ISRGF
197	AAAACCACG.GAAATATAA	T	x	gsast2674.fasta	OnProtein	S	TCA	ISRGF
197	AAAACCACG.GAAATATAA	C	x	gsast5319.fasta	OnProtein	S	TCG	ISRGF
197	AAAACCACG.GAAATATAA	C	x	gsast9376.fasta	OnProtein	S	TCG	ISRGF
197	AAAACCACG.GAAATATAA	C	x	gsast9549.fasta	OnProtein	S	TCG	ISRGF
197	AAAACCACG.GAAATATAA	C	x	gsast9636.fasta	OnProtein	S	TCG	ISRGF
197	AAAACCACG.GAAATATAA	C	x	gsastca11.fasta	OnProtein	S	TCG	ISRGF
197	AAAACCACG.GAAATATAA	C	x	staph923.fasta	OnProtein	S	TCG	ISRGF
198	AAAACCACT.GCTCGACCA	T	1852265 R	USA300ref_FPR3757	OnProtein	A	GCA	RASGF
198	AAAACCACT.GCTCGACCA	A	1821010 R	USA400ref_MW2	OnProtein	A	GCT	RASGF
198	AAAACCACT.GCTCGACCA	T	x	gsast10243.fasta	OnProtein	A	GCA	RASGF
198	AAAACCACT.GCTCGACCA	T	x	gsast10329.fasta	OnProtein	A	GCA	RASGF
198	AAAACCACT.GCTCGACCA	T	x	gsast11578.fasta	OnProtein	A	GCA	RASGF
198	AAAACCACT.GCTCGACCA	T	x	gsast1185.fasta	OnProtein	A	GCA	RASGF
198	AAAACCACT.GCTCGACCA	T	x	gsast13205.fasta	OnProtein	A	GCA	RASGF
198	AAAACCACT.GCTCGACCA	T	x	gsast2145.fasta	OnProtein	A	GCA	RASGF
198	AAAACCACT.GCTCGACCA	T	x	gsast5319.fasta	OnProtein	A	GCA	RASGF
198	AAAACCACT.GCTCGACCA	T	x	gsast9636.fasta	OnProtein	A	GCA	RASGF
198	AAAACCACT.GCTCGACCA	T	x	gsastca11.fasta	OnProtein	A	GCA	RASGF
198	AAAACCACT.GCTCGACCA	A	x	gsastq2352.fasta	OnProtein	A	GCT	RASGF
199	AAAACCAGT.GACCATGCA	A	257163 R	USA300ref_FPR3757	OnProtein	V	GTA	PVDHA
199	AAAACCAGT.GACCATGCA	G	233481 R	USA400ref_MW2	OnProtein	V	GTG	PVDHA
199	AAAACCAGT.GACCATGCA	A	x	gsast10243.fasta	OnProtein	V	GTA	PVDHA
199	AAAACCAGT.GACCATGCA	A	x	gsast10329.fasta	OnProtein	V	GTA	PVDHA
199	AAAACCAGT.GACCATGCA	A	x	gsast1135.fasta	OnProtein	V	GTA	PVDHA
199	AAAACCAGT.GACCATGCA	A	x	gsast11578.fasta	OnProtein	V	GTA	PVDHA
199	AAAACCAGT.GACCATGCA	A	x	gsast1185.fasta	OnProtein	V	GTA	PVDHA
199	AAAACCAGT.GACCATGCA	A	x	gsast13205.fasta	OnProtein	V	GTA	PVDHA
199	AAAACCAGT.GACCATGCA	A	x	gsast2145.fasta	OnProtein	V	GTA	PVDHA
199	AAAACCAGT.GACCATGCA	G	x	gsast2674.fasta	OnProtein	V	GTG	PVDHA
199	AAAACCAGT.GACCATGCA	A	x	gsast5319.fasta	OnProtein	V	GTA	PVDHA
199	AAAACCAGT.GACCATGCA	A	x	gsast9376.fasta	OnProtein	V	GTA	PVDHA
199	AAAACCAGT.GACCATGCA	A	x	gsast9549.fasta	OnProtein	V	GTA	PVDHA
199	AAAACCAGT.GACCATGCA	A	x	gsast9636.fasta	OnProtein	V	GTA	PVDHA
199	AAAACCAGT.GACCATGCA	A	x	gsastca11.fasta	OnProtein	V	GTA	PVDHA
199	AAAACCAGT.GACCATGCA	A	x	staph923.fasta	OnProtein	V	GTA	PVDHA
200	AAAACCAGT.TCTAAAGAC	A	621031 R	USA300ref_FPR3757	OnProtein	D	GAT	LDTGF
200	AAAACCAGT.TCTAAAGAC	G	605566 R	USA400ref_MW2	OnProtein	D	GAC	LDTGF
200	AAAACCAGT.TCTAAAGAC	A	x	gsast10243.fasta	OnProtein	D	GAT	LDTGF
200	AAAACCAGT.TCTAAAGAC	A	x	gsast10329.fasta	OnProtein	D	GAT	LDTGF
200	AAAACCAGT.TCTAAAGAC	A	x	gsast1135.fasta	OnProtein	D	GAT	LDTGF
200	AAAACCAGT.TCTAAAGAC	G	x	gsast11506.fasta	OnProtein	D	GAC	LDTGF
200	AAAACCAGT.TCTAAAGAC	A	x	gsast11578.fasta	OnProtein	D	GAT	LDTGF
200	AAAACCAGT.TCTAAAGAC	A	x	gsast1185.fasta	OnProtein	D	GAT	LDTGF
200	AAAACCAGT.TCTAAAGAC	A	x	gsast13205.fasta	OnProtein	D	GAT	LDTGF
200	AAAACCAGT.TCTAAAGAC	A	x	gsast2145.fasta	OnProtein	D	GAT	LDTGF
200	AAAACCAGT.TCTAAAGAC	G	x	gsast2674.fasta	OnProtein	D	GAC	LDTGF
200	AAAACCAGT.TCTAAAGAC	A	x	gsast5319.fasta	OnProtein	D	GAT	LDTGF
200	AAAACCAGT.TCTAAAGAC	A	x	gsast9549.fasta	OnProtein	D	GAT	LDTGF
200	AAAACCAGT.TCTAAAGAC	A	x	gsast9636.fasta	OnProtein	D	GAT	LDTGF
200	AAAACCAGT.TCTAAAGAC	A	x	gsastca11.fasta	OnProtein	D	GAT	LDTGF
200	AAAACCAGT.TCTAAAGAC	A	x	staph923.fasta	OnProtein	D	GAT	LDTGF
201	AAAACCATT.CGTTGATCA	G	129511 F	USA300ref_FPR3757	OnProtein	R	CGC	QRNGF
201	AAAACCATT.CGTTGATCA	A	100825 F	USA400ref_MW2	OnProtein	R	CGT	QRNGF
201	AAAACCATT.CGTTGATCA	G	x	gsast10243.fasta	OnProtein	R	CGC	QRNGF
201	AAAACCATT.CGTTGATCA	G	x	gsast10329.fasta	OnProtein	R	CGC	QRNGF
201	AAAACCATT.CGTTGATCA	G	x	gsast1135.fasta	OnProtein	R	CGC	QRNGF
201	AAAACCATT.CGTTGATCA	G	x	gsast11578.fasta	OnProtein	R	CGC	QRNGF
201	AAAACCATT.CGTTGATCA	G	x	gsast1185.fasta	OnProtein	R	CGC	QRNGF
201	AAAACCATT.CGTTGATCA	G	x	gsast13205.fasta	OnProtein	R	CGC	QRNGF
201	AAAACCATT.CGTTGATCA	G	x	gsast2145.fasta	OnProtein	R	CGC	QRNGF
201	AAAACCATT.CGTTGATCA	A	x	gsast2674.fasta	OnProtein	R	CGT	QRNGF
201	AAAACCATT.CGTTGATCA	G	x	gsast5319.fasta	OnProtein	R	CGC	QRNGF
201	AAAACCATT.CGTTGATCA	G	x	gsast9376.fasta	OnProtein	R	CGC	QRNGF
201	AAAACCATT.CGTTGATCA	G	x	gsast9549.fasta	OnProtein	R	CGC	QRNGF
201	AAAACCATT.CGTTGATCA	G	x	gsast9636.fasta	OnProtein	R	CGC	QRNGF
[truncated: 177,542 more rows]
